# Supplementary material for: Integrated genomic and transcriptomic analysis reveals the activation of PI3K signaling pathway in HPV-independent cervical cancers
Source: Br J Cancer. 2024 Jan 22;130(6):987–1000. doi: 10.1038/s41416-023-02555-w (PMC10951256; doi:10.1038/s41416-023-02555-w)
Supplement: Supplementary file 1 — Supplementary Tables [file 41416_2023_2555_MOESM1_ESM.xlsx]

## Sheet: Table.S1 Primers for HPV tests
	Target Name		Sequence
HPV-type specific primers
	HPV 16	F	GAACCGAAACCGGTTAGTATAA
		R	ATGTATAGTTGTTTGCAGCTCTGT
		Probe	CATTTTATGCACCAAAAGAGAACTGCAATGTTTC
	HPV 18	F	GGACCGAAAACGGTGTATATAA
		R	CAGTGAAGTGTTCAGTTCGGT
		Probe	ATGTGAGAAACACACCACAATACTATGGCGCG
	HPV 31	F	GAACCGAAAACGGTTGGTATATA
		R	ATCGTAGGGTATTTCCAATGC
		Probe	CATAGTATTTTGTGCAAACCTACAGACGCCATGT
	HPV 33	F	GCATGATTTGTGCCAAGCAT
		R	CTCAGATCGTTGCAAAGGTTT
		Probe	ACTATACACAACATTGAACTACAGTGCGTGGAATGC
	HPV 45	F	CAGTGTAATACATGTTGTGACCAG
		R	ACAGGATCTAATTCATTCTGAGGT
		Probe	CAAGAAAGACTTCGCAGACGTAGGGAAACAC
	HPV 52	F	AAACGGTCAGACCGAAACC
		R	CAGCACCTCACACAATTCGT
		Probe	AACACAGTGTAGCTAACGCACGGCCATGT
	HPV 58	F	CACGGACATTGCATGATTTGT
		R	TCAGATCGCTGCAAAGTCTTT
		Probe	TTTCAATTCGATTTCATGCAC
	Betaglobin	F	ACACAACTGTGTTCACTAGC
		R	CAACTTCATCCACGTTCACC
		Probe	TCAAACAGACACCATGGTGCATCTGACTCC
Consensus primers
	GP5+	F	TTTGTTACTGTGGTAGATACTAC
	GP6+	R	GAAAAATAAACTGTAAATCATATTC
	PGMY11	F	GCMCAGGGWCATAAYAATGG
	PGMY09	R	CGTCCMARRGGAWACTGATC

## Sheet: Table.S2 Primers for PIK3CA mut
Tested gene	Primers	Sequences(5'to3')	Pre-denaturation	Denaturation	Annealing	Extension	Cycles
PIK3CA	PIK3CA-E20-F	CTGGATACTGTGTAGCTACCTT	94℃ for 2 min	98℃ for 10 sec	60℃ for 30 sec	68℃ for 30 sec	40
	PIK3CA-E20-R	ATGGATTGTGCAATTCCTATG
	PIK3CA-E9-F	TTCAGCAGTGTGGTAAAGTTCC	94℃ for 2 min	98℃ for 10 sec	54℃ for 15 sec	68℃ for 15 sec	45
	PIK3CA-E9-R	TACCAAGCAATACATCTGGGCTAC

## Sheet: Table.S3 HPV_asso_mutsig_gene
gene	expr	reptime	hic	N_nonsilent	N_silent	N_noncoding	n_nonsilent	n_silent	n_noncoding	nnei	x	X	p	q
TTN	172693	713	23	72927120	20688360	0	153	0	0	0	0	20688360	0	0
MUC4	920866	365	49	2377480	665840	0	127	0	0	50	1	19215560	1.33e-15	1.92e-13
PIK3CA	401889	613	11	2210320	550760	0	85	0	0	50	1	17173520	0	0
MUC16	551668	537	-61	27497400	9343320	0	79	0	0	0	0	9343320	1.74e-10	2.13e-08
FLG	433645	548	21	7899920	2343040	0	48	1	0	17	1	8722560	1.29e-14	1.83e-12
EP300	1167197	154	42	4850440	1336160	0	40	0	0	50	0	18191880	2.22e-16	3.25e-14
DMD	31871	NaN	-12	7831320	1948800	0	36	0	0	50	1	21409080	4.44e-16	6.44e-14
SYNE1	79159	579	3	18116560	4618880	0	36	0	0	3	0	5110280	0.000526	0.00599
RYR2	86856	1024	-24	10219440	2649360	0	35	0	0	11	0	6772360	1.31e-07	1.11e-05
FBXW7	117295	501	51	1709120	458080	0	34	0	0	50	1	18882920	1.78e-15	2.54e-13
HUWE1	888642	NaN	47	8774080	2523080	0	34	0	0	18	0	8577520	1.07e-11	1.39e-09
SPEN	823686	169	28	7099680	2183160	0	32	0	0	50	0	15004360	5.53e-09	5.9e-07
MUC17	1124475	272	43	8402520	2964360	0	32	0	0	3	0	4646600	1.03e-06	6.18e-05
GPR98	115632	755	-2	12601960	3592400	0	32	0	0	9	0	7324520	5.97e-06	0.000262
NEB	248944	641	13	17925880	4256000	0	32	0	0	23	0	10564960	1.2e-05	0.000446
USH2A	82180	967	-25	10449600	2907240	0	31	0	0	1	0	3110520	0.00108	0.00955
LRP1B	8988	1120	-11	9596440	2297960	0	30	0	0	22	0	11143440	6.9e-10	8.13e-08
SYNE2	525935	430	41	14312200	3521840	0	29	0	0	6	0	5870200	0.000933	0.00866
MUC5B	1400716	311	46	10886400	3806880	0	28	1	0	50	2	21552160	3.15e-07	2.34e-05
PRKDC	902699	459	27	8458800	2232720	0	27	0	0	9	0	3657640	0.000453	0.00542
CSMD1	10896	1290	-36	7122080	1936480	0	26	0	0	50	0	20357960	5.03e-14	7.03e-12
LRP2	420134	683	14	9605120	2390080	0	26	0	0	15	0	5982200	4.25e-05	0.0011
NSD1	948717	227	42	5375160	1495200	0	25	0	0	50	0	19911920	3.1e-11	3.88e-09
EYS	28896	1167	-23	6373360	1649480	0	25	0	0	9	0	4993520	6.76e-07	4.5e-05
AHNAK2	854493	205	30	11169480	3456600	0	25	0	0	7	0	5646760	0.00189	0.0135
OBSCN	698626	316	9	16320920	5126800	0	24	0	0	9	0	8008560	0.00145	0.0115
FAT1	351973	513	-13	9064720	2586920	0	23	0	0	43	0	17220000	0	0
NAV3	23591	1077	-25	4735640	1349320	0	23	0	0	23	0	12111120	1.91e-10	2.32e-08
DST	403209	446	23	13726720	3483200	0	23	0	0	7	0	5862360	0.00159	0.0121
RB1	349930	450	41	1934240	494200	0	22	0	0	50	1	17701600	0	0
PLCH1	326198	765	-9	3432240	924840	0	22	0	0	50	0	17241000	1.85e-12	2.46e-10
DNAH6	NaN	NaN	NaN	8503040	2233000	0	21	0	0	50	1	33414920	3.11e-09	3.47e-07
PLEC	2478735	247	25	9468760	3028760	0	21	0	0	42	0	21506240	5.49e-08	5.02e-06
NOTCH1	1489379	212	43	5107760	1444240	0	21	0	0	19	0	8035160	7.91e-08	7.03e-06
PCLO	42656	1075	-27	10088680	2964920	0	21	0	0	18	0	9980040	8.12e-06	0.000331
HYDIN	592186	723	1	10357760	2844520	0	21	0	0	2	0	3405640	0.0152	0.0553
CREBBP	637890	242	39	4873400	1383760	0	20	0	0	50	0	19861800	6.67e-14	9.25e-12
CSMD3	9197	1295	-29	7604520	2028600	0	20	0	0	41	0	16120160	5.28e-09	5.66e-07
FRAS1	244829	726	0	8208760	2212280	0	20	0	0	50	0	19692400	3.51e-08	3.33e-06
CHD7	248521	572	45	6035680	1640240	0	20	1	0	50	1	14201600	1.09e-06	6.43e-05
NFE2L2	372300	145	36	1218840	321720	0	19	0	0	50	1	15003800	5.87e-12	7.69e-10
NIPBL	341972	479	11	5767720	1491560	0	19	0	0	50	0	16832760	5.21e-11	6.47e-09
GON4L	2156898	179	33	4585280	1264480	0	19	0	0	50	0	18077080	5.96e-10	7.07e-08
SRCAP	1632278	158	61	6123880	2122400	0	19	0	0	50	0	18519200	5.28e-09	5.66e-07
ANK2	237324	911	14	7918400	2264920	0	19	0	0	32	0	10570840	1.23e-05	0.000452
TP53	2069567	213	34	864920	238840	0	18	0	0	50	0	14511000	0	0
PTEN	259678	300	34	847840	197120	0	18	0	0	50	0	14344400	2.15e-14	3.03e-12
BRWD3	150153	NaN	-20	3711960	966000	0	18	0	0	50	0	18511640	1.18e-11	1.53e-09
ZFHX4	72333	731	8	7159880	1988560	0	18	0	0	50	0	21234920	6.19e-09	6.56e-07
MKI67	408820	641	-1	6391560	1863120	0	18	0	0	50	0	15208480	8.23e-09	8.53e-07
VPS13B	209453	862	27	8252160	2250360	0	18	0	0	29	0	12211360	1.37e-07	1.15e-05
CUBN	529248	641	-4	7397600	1958320	0	18	0	0	50	0	17350480	1.74e-07	1.41e-05
ABCA13	93300	878	-11	10129000	2682680	0	18	0	0	26	0	15041040	7.27e-07	4.76e-05
RYR1	1481209	353	17	10145800	2905280	0	18	0	0	40	0	16204440	9.46e-07	5.72e-05
DNAH2	2107779	232	25	8963640	2478840	0	18	0	0	18	0	8522360	1.94e-05	0.000637
DNAH10	1032254	482	39	9094120	2435720	0	18	0	0	10	0	7668640	0.000288	0.00409
UBR4	787493	414	33	10474240	2943920	0	18	0	0	12	0	7517440	0.000957	0.00881
SMG1	790295	125	37	7410480	2026080	0	18	0	0	8	0	4176200	0.00445	0.0227
HLA-B	2552688	347	28	727160	212800	0	17	0	0	50	1	23210600	0	0
STK11	2214581	234	29	880880	243040	0	17	0	0	50	0	16112320	0	0
ERBB2	1284992	226	38	2507400	745080	0	17	0	0	50	0	16519720	4.48e-10	5.42e-08
FLNA	2356905	NaN	27	5260640	1566880	0	17	0	0	50	0	22990800	1.36e-09	1.58e-07
FLG2	387153	671	6	4630360	1404200	0	17	0	0	50	0	14086240	2.31e-08	2.25e-06
TAF1	729010	NaN	32	3896480	1002400	0	17	0	0	50	0	15505840	7.95e-08	7.04e-06
TG	237421	677	9	5568640	1569680	0	17	0	0	50	1	17790080	1.92e-07	1.54e-05
PKHD1L1	134643	732	6	8606640	2346960	0	17	0	0	50	0	19571160	2.2e-07	1.72e-05
TCHH	527465	349	35	3930920	971320	0	17	0	0	16	0	5086480	4.71e-05	0.00117
BSN	1657622	271	40	7433440	2496200	0	17	0	0	19	1	10366160	0.000237	0.00363
FAM47C	71087	NaN	-10	1964200	648200	0	16	0	0	50	0	24881640	2.69e-11	3.45e-09
CDK12	1409087	239	28	2931600	869400	0	16	0	0	50	0	16796920	2.75e-11	3.5e-09
NHS	70191	NaN	12	3241560	978600	0	16	0	0	50	0	18533480	2.78e-11	3.53e-09
ADAMTS16	89385	683	-23	2476040	684880	0	16	0	0	50	0	18031160	2.86e-11	3.6e-09
MDC1	2115149	171	41	4021080	1292760	0	16	0	0	50	0	18189640	6.7e-09	7.02e-07
MYH9	1223952	226	49	4020520	1055600	0	16	0	0	50	0	18369400	3.09e-08	2.95e-06
DOCK11	207684	NaN	38	4324040	1078840	0	16	0	0	50	0	14528640	5.68e-08	5.12e-06
CENPE	344088	569	3	5672240	1299760	0	16	0	0	50	0	15956080	2.03e-07	1.62e-05
KDM6A	59340	NaN	36	2857960	769160	0	16	0	0	50	0	16617720	2.1e-07	1.67e-05
C5orf42	355603	213	29	6526520	1703800	0	16	0	0	35	0	15254680	7.6e-07	4.91e-05
ANK3	213806	634	-8	8922200	2532880	0	16	0	0	12	0	7418040	0.000865	0.00824
RNF213	718251	198	24	10651760	2960440	0	16	0	0	13	0	7537040	0.00977	0.0391
TCOF1	949599	212	40	2956520	902440	0	15	0	0	50	0	18902800	5.71e-10	6.82e-08
ATRX	548517	NaN	8	5153960	1242640	0	15	0	0	50	0	16324840	3.6e-09	4e-07
PRUNE2	178730	851	-15	6178480	1666280	0	15	0	0	50	0	16227680	1.67e-08	1.66e-06
ABCA12	526764	857	9	5318320	1422680	0	15	0	0	50	1	16738960	1.69e-08	1.67e-06
CELSR1	467110	260	11	5871040	1841000	0	15	0	0	39	0	16766400	3.78e-08	3.57e-06
PTPRF	996816	182	33	3786720	1128960	0	15	0	0	50	0	14807240	8.96e-08	7.8e-06
WDFY4	NaN	NaN	NaN	6388200	1842960	0	15	0	0	50	1	33024880	2.36e-07	1.81e-05
ALMS1	777501	590	22	8213520	2363760	0	15	0	0	50	0	21677040	3.2e-07	2.36e-05
KALRN	315141	549	32	6193880	1659280	0	15	0	0	50	0	19946920	3.35e-07	2.47e-05
ERBB3	2693176	215	38	2789640	793800	0	15	0	0	50	1	14265160	6.57e-07	4.41e-05
COL6A3	423594	399	10	6276760	1915760	0	15	0	0	50	0	22157240	9.31e-07	5.65e-05
TRIOBP	1114524	180	74	4748800	1539440	0	15	0	0	50	0	15637440	1.43e-06	8.03e-05
MED1	1434634	214	17	3148600	891800	0	15	0	0	19	0	7834400	1.9e-06	0.000104
MYO9A	1084708	386	22	5206600	1354640	0	15	0	0	36	0	12784240	2.08e-06	0.000112
CHD6	378513	502	-1	5491360	1473920	0	15	0	0	50	1	16833040	1.14e-05	0.000428
BIRC6	388754	517	24	9718800	2768640	0	15	1	0	50	1	22543920	8.33e-05	0.00177
DNAH11	118223	671	8	9243360	2431800	0	15	1	0	50	1	20337240	0.000294	0.00414
RYR3	140241	806	-13	9982560	2640120	0	15	0	0	31	0	11575480	0.000364	0.00472
ANKRD12	434324	391	56	4206440	1032640	0	15	0	0	50	1	16128000	0.00184	0.0133
DNAH3	335315	549	29	8366400	2212560	0	15	0	0	11	0	5200160	0.00987	0.0394
KRAS	259193	512	16	479920	115640	0	14	0	0	50	0	16139200	0	0
LATS1	431427	210	40	2254280	616000	0	14	0	0	50	0	15012480	2.68e-13	3.67e-11
EPHA2	866090	197	37	1954680	561120	0	14	0	0	50	0	17646440	4.35e-12	5.73e-10
ROBO1	72749	790	-19	3374560	948080	0	14	0	0	50	0	16666440	5.17e-10	6.21e-08
ZNF91	410897	1524	-57	2418360	595560	0	14	0	0	50	0	21633640	3.08e-09	3.46e-07
ARID1A	975965	182	27	4479440	1345120	0	14	0	0	37	0	13823600	4.47e-09	4.9e-07
TNIK	146464	805	25	2796360	740880	0	14	0	0	50	0	13520920	2.1e-08	2.06e-06
MED12	759088	NaN	27	4402440	1233960	0	14	0	0	50	0	20379800	2.83e-08	2.72e-06
PTPRD	15780	1275	-26	3914120	1078840	0	14	0	0	50	0	16652160	5.04e-08	4.66e-06
MYH15	257473	874	3	4035080	1010800	0	14	0	0	50	0	16523080	6.54e-08	5.88e-06
PDE4DIP	NaN	NaN	NaN	5800480	1592360	0	14	0	0	50	1	32774280	1.7e-07	1.39e-05
MYH7	1220544	456	29	3960600	1045800	0	14	0	0	50	0	17748640	2.15e-07	1.7e-05
GTF3C1	282478	597	25	4250960	1188880	0	14	0	0	50	1	22076040	3.05e-07	2.27e-05
FBN1	399245	304	-1	5996760	1455720	0	14	0	0	50	0	19275480	3.4e-07	2.49e-05
MXRA5	223878	NaN	-28	5485200	1664040	0	14	0	0	32	0	13851040	4.38e-07	3.15e-05
PTPN13	239175	533	31	5076680	1358560	0	14	0	0	50	0	17921120	9.3e-07	5.65e-05
SPAG17	192120	741	-7	4608520	1157240	0	14	0	0	50	1	17626000	2.05e-06	0.000111
DSP	825560	218	12	5790960	1523760	0	14	0	0	41	0	13825280	2.51e-06	0.000133
GPR112	380446	NaN	28	5965960	1875440	0	14	0	0	50	0	16796360	3.73e-06	0.000184
DYNC1H1	1456679	196	38	9391760	2577400	0	14	0	0	50	0	23715720	7.23e-06	0.000303
PLXNA3	2220716	NaN	41	3701880	1123080	0	14	0	0	50	1	14845600	1.34e-05	0.000483
FMN2	55160	851	-26	3307920	1091160	0	14	0	0	50	2	17181080	1.83e-05	0.000605
USP34	841742	471	34	7377720	1827840	0	14	0	0	49	0	17316320	3.86e-05	0.00102
DNAH7	105357	518	-3	8228640	2131080	0	14	0	0	32	0	13328280	0.000104	0.00207
DNAH8	229301	845	25	9253440	2362920	0	14	0	0	24	0	10555440	0.0004	0.00501
PKD1	1696923	224	41	8207360	2789920	0	14	1	0	50	1	17721760	0.000666	0.00703
LAMA5	1090360	252	21	7318920	2262120	0	14	0	0	8	0	6492920	0.00124	0.0104
MAP1A	794398	269	37	5407920	1664880	0	14	0	0	18	0	8139320	0.0013	0.0108
MGA	765304	256	41	6061160	1742440	0	14	0	0	10	0	5509840	0.00427	0.0221
DCHS1	424523	491	17	6150480	2226840	0	14	0	0	7	0	4115160	0.00598	0.0277
CENPF	457503	186	-7	6350120	1563520	0	14	0	0	11	0	4084080	0.0277	0.0885
DDX3X	627364	NaN	54	1374240	350280	0	13	0	0	50	0	16573480	4.23e-13	5.74e-11
KIF7	804572	319	27	2626120	821240	0	13	0	0	50	0	18631200	1.5e-09	1.72e-07
HFM1	263616	615	-10	3011680	734720	0	13	0	0	50	0	17858960	1.6e-09	1.83e-07
SCN7A	68529	918	-11	3447360	874440	0	13	0	0	50	0	22802920	2.43e-09	2.74e-07
SCN9A	93566	908	-9	4028640	1043280	0	13	0	0	50	0	23924600	5.1e-09	5.53e-07
MYH13	83322	731	-47	4014360	1004640	0	13	0	0	50	0	22261400	8.17e-09	8.51e-07
WNK3	352631	NaN	25	3614520	997920	0	13	0	0	50	0	19634160	9.44e-09	9.63e-07
TP53BP1	794398	368	43	3970960	1104320	0	13	0	0	50	0	20074600	1.55e-08	1.54e-06
MPDZ	77490	688	-36	4119920	1175440	0	13	0	0	50	0	19664120	2.29e-08	2.23e-06
LPHN3	11170	1494	-18	2959040	819280	0	13	0	0	50	0	18298840	2.97e-08	2.84e-06
NLRC5	804832	154	53	3750600	1112160	0	13	0	0	50	0	16151240	4.64e-08	4.31e-06
BRCA2	221300	462	44	6933920	1769320	0	13	0	0	39	0	15743280	5.5e-08	5.02e-06
BRCA1	1466229	201	27	3870720	959280	0	13	0	0	50	0	14694680	1.1e-07	9.37e-06
SI	13371	1355	-23	3804640	958160	0	13	0	0	50	0	14171920	1.25e-07	1.06e-05
ZFHX3	122465	495	-11	7262920	2101400	0	13	0	0	47	0	17398640	1.48e-07	1.23e-05
GPRASP1	123687	NaN	23	2783480	734440	0	13	0	0	50	0	12496120	2.13e-07	1.69e-05
NWD1	947233	293	35	2794680	859320	0	13	0	0	50	1	19835480	2.32e-07	1.81e-05
MYH2	75573	738	-49	4003440	1018080	0	13	0	0	50	0	22237040	2.75e-07	2.09e-05
IGSF10	36173	606	6	5147800	1521800	0	13	0	0	50	0	21967120	2.91e-07	2.19e-05
KIF26B	609429	825	-5	4089680	1272040	0	13	0	0	50	0	15142960	6.96e-07	4.57e-05
UBR5	504282	414	39	5688200	1564360	0	13	0	0	50	0	20765920	7.58e-07	4.91e-05
SYTL2	354036	435	1	3556840	943040	0	13	0	0	49	0	16415000	8.11e-07	5.12e-05
TET1	824682	168	41	4220160	1198680	0	13	0	0	50	0	15016680	8.87e-07	5.48e-05
DMXL2	380843	422	11	6139000	1657880	0	13	0	0	50	0	20637680	1.26e-06	7.22e-05
SETD2	593886	365	46	5135480	1397200	0	13	0	0	50	0	15653960	2.29e-06	0.000123
AKAP13	230754	454	17	5692120	1578920	0	13	0	0	50	0	16483600	3.14e-06	0.00016
MYO15A	911350	192	29	6976200	2133600	0	13	0	0	50	0	19909400	3.43e-06	0.000172
ALPK2	204534	290	67	4311440	1199800	0	13	0	0	50	1	17606120	5.38e-06	0.000241
RANBP2	365106	418	20	6498520	1722560	0	13	0	0	50	0	16794680	6.27e-06	0.000272
ERBB2IP	400865	189	32	2810360	724360	0	13	0	0	50	1	15266440	2.21e-05	0.000699
DNAH5	148607	674	-17	9439360	2479400	0	13	0	0	44	0	22663760	2.78e-05	0.000819
ZBTB17	856018	170	31	1629040	445760	0	13	0	0	50	0	22096760	6.9e-05	0.00154
CIC	790787	299	37	3040520	1079680	0	13	0	0	11	0	3985240	0.000357	0.00467
DYNC2H1	134215	883	-19	8891400	2281440	0	13	0	0	50	0	17024560	0.000374	0.0048
MYCBP2	236609	713	59	9478560	2588040	0	13	0	0	50	0	14753760	0.00101	0.00911
XIRP2	7405	1014	-18	8172920	2103640	0	13	1	0	42	1	13755840	0.00219	0.0147
DNAH1	1095946	229	55	8645560	2365160	0	13	0	0	33	0	13888840	0.00254	0.016
HERC2	219134	1011	-32	9678760	2814560	0	13	0	0	11	0	6539120	0.0273	0.0877
CASP8	571730	386	37	1198120	271040	0	12	0	0	50	0	17185840	1.76e-12	2.35e-10
THSD7A	138176	906	-11	3387440	878080	0	12	0	0	50	0	23339680	1.83e-09	2.08e-07
PIK3R1	48999	619	32	1589280	393960	0	12	0	0	50	0	15870400	8.64e-09	8.91e-07
CDHR2	593410	318	45	2626120	783440	0	12	0	0	50	0	15572200	3.84e-08	3.6e-06
MYH8	80361	731	-49	4004560	1006880	0	12	0	0	50	0	22518720	5.32e-08	4.89e-06
COL18A1	513400	481	41	3471440	1178800	0	12	0	0	50	0	18238920	8.11e-08	7.15e-06
ATP10A	104149	1350	-49	2954280	892920	0	12	0	0	50	0	21707280	1.54e-07	1.27e-05
ALG13	124127	NaN	20	2464560	611520	0	12	0	0	50	0	16534560	2.63e-07	2.01e-05
SPHKAP	93607	615	-9	3382680	942480	0	12	0	0	50	0	14535360	2.79e-07	2.11e-05
CHD4	2790851	179	51	3932040	1019760	0	12	0	0	50	0	21046760	3.41e-07	2.49e-05
DOCK4	133354	718	-18	4072040	1056160	0	12	0	0	50	0	19881400	5.84e-07	3.99e-05
KIAA1210	556208	NaN	8	3395000	957880	0	12	0	0	50	0	16470160	6.06e-07	4.11e-05
ZNF236	124234	597	17	3740800	1011920	0	12	0	0	50	0	13633760	7.67e-07	4.93e-05
SPEF2	140884	598	-5	3785880	946680	0	12	0	0	50	0	17603600	7.78e-07	4.95e-05
CPSF1	2043455	200	36	2912840	853720	0	12	0	0	50	0	13314000	8.58e-07	5.34e-05
LRRK2	31336	994	12	5211360	1327200	0	12	0	0	50	0	17844120	1.12e-06	6.57e-05
THOC2	333292	NaN	4	3343200	803040	0	12	0	0	50	0	14588000	1.12e-06	6.57e-05
POLQ	292766	680	7	5226480	1400280	0	12	0	0	50	0	17320800	1.37e-06	7.76e-05
TCF20	1257937	305	43	3848600	1123360	0	12	0	0	50	0	19417720	3.01e-06	0.000157
COL6A5	202934	533	11	5125120	1373960	0	12	0	0	50	0	18589760	3.28e-06	0.000166
FRY	221552	488	40	6123880	1673000	0	12	0	0	50	0	16298240	5.25e-06	0.00024
MYH10	646488	488	10	4067840	1048600	0	12	0	0	50	0	17296160	7.21e-06	0.000303
PUM1	498145	189	36	2383080	683760	0	12	0	0	50	1	14847000	1.22e-05	0.000449
NAV2	164305	496	9	4910360	1435000	0	12	0	0	50	0	18053840	1.51e-05	0.00053
PLXND1	754944	210	53	3816960	1155840	0	12	0	0	50	0	14022960	1.52e-05	0.000532
CEP192	326004	417	52	5134360	1409240	0	12	0	0	49	0	18011280	1.92e-05	0.000634
DNAH14	NaN	NaN	NaN	9334640	2359840	0	12	0	0	50	1	33541760	5.33e-05	0.00126
FREM2	173964	1042	-10	6213480	1852200	0	12	0	0	46	0	17356360	6.1e-05	0.0014
FBN2	226750	605	9	6071800	1484000	0	12	0	0	50	1	18586960	0.000124	0.00233
TDRD6	141781	596	1	4143160	1151360	0	12	0	0	28	0	9416400	0.000172	0.00291
FREM1	254826	882	-17	4439960	1214920	0	12	0	0	20	0	7058520	0.000339	0.00452
NBEAL1	478657	384	31	5542600	1426880	0	12	0	0	18	0	6096160	0.000373	0.00479
BRWD1	383347	235	30	4933880	1263640	0	12	0	0	18	0	9016280	0.000506	0.00587
MTOR	577167	416	32	5178320	1439200	0	12	0	0	50	0	14149520	0.000863	0.00823
TEX15	352456	346	11	5612320	1428560	0	12	0	0	33	0	11094720	0.00101	0.00911
CEP350	446036	211	16	6320440	1661240	0	12	0	0	30	0	9136120	0.00143	0.0114
FLNC	830283	310	35	5399800	1627640	0	12	0	0	33	1	12780600	0.00312	0.0181
VCAN	253331	529	0	6674080	1933400	0	12	0	0	50	1	14702800	0.00355	0.0196
HECTD1	431156	164	26	5264000	1456840	0	12	0	0	17	0	5740000	0.0126	0.0478
HRNR	486922	468	25	5389160	1802080	0	12	0	0	6	0	3933440	0.0323	0.0984
MAGEC1	17504	NaN	-11	2224600	659960	0	11	0	0	50	1	25577160	0	0
MAPK1	458136	299	47	743680	192920	0	11	0	0	50	1	15646120	0	0
SMAD4	156084	422	41	1123920	303240	0	11	0	0	50	0	19507320	5.36e-11	6.61e-09
NBPF1	675669	259	40	2374960	581000	0	11	0	0	50	0	22577240	1.26e-08	1.28e-06
KIAA0754	NaN	NaN	NaN	2711520	887040	0	11	0	0	50	1	32068960	9.5e-08	8.22e-06
CLTCL1	488349	222	11	3349360	895160	0	11	0	0	50	0	20844040	1.41e-07	1.18e-05
NXF1	2405109	248	44	1318520	355600	0	11	0	0	50	0	15543920	1.97e-07	1.58e-05
LEPR	178338	528	-8	2546600	643720	0	11	0	0	50	0	18496520	4.68e-07	3.34e-05
BCORL1	389645	NaN	38	3427480	1116920	0	11	0	0	50	0	17007760	5.32e-07	3.71e-05
CNTNAP2	4892	1115	-31	2724960	708960	0	11	0	0	50	0	19206880	5.48e-07	3.78e-05
PCDH19	128045	NaN	-15	2232720	679560	0	11	0	0	50	0	14618240	7.94e-07	5.03e-05
THADA	428893	408	38	3986360	1062040	0	11	0	0	50	0	18264400	8.46e-07	5.28e-05
PHRF1	1872122	236	49	3190320	1022280	0	11	0	0	50	0	14231000	9.88e-07	5.94e-05
MAP3K15	222229	NaN	38	2676240	729120	0	11	0	0	50	0	16124080	1.23e-06	7.08e-05
NCOR1	954548	370	-18	4921000	1381520	0	11	0	0	50	0	16114280	1.48e-06	8.22e-05
PCNT	991065	606	52	6694800	1869000	0	11	0	0	50	0	19498920	3.03e-06	0.000157
NBAS	186706	1405	10	4846240	1304240	0	11	0	0	50	0	17473960	3.4e-06	0.000171
MST1R	1289886	170	38	2712920	881440	0	11	0	0	50	0	16832760	4.57e-06	0.000215
AFF3	353071	868	12	2530920	701400	0	11	0	0	50	1	14251720	5.37e-06	0.000241
KIF4A	243320	NaN	45	2555000	652960	0	11	0	0	50	1	18304440	7.44e-06	0.000308
ZNF100	144970	1235	-65	1113280	268520	0	11	0	0	33	0	9605400	8.15e-06	0.000331
CACNA1F	724395	NaN	44	3995320	1150520	0	11	0	0	50	0	16587200	8.15e-06	0.000331
DIDO1	961230	336	40	4431280	1368920	0	11	0	0	50	0	18113200	8.82e-06	0.00035
ALPK3	351352	213	28	3660720	1191120	0	11	0	0	50	0	19407640	9.79e-06	0.00038
CACNA1H	1275017	294	21	4597320	1449000	0	11	1	0	50	1	17246040	9.83e-06	0.000381
ATG2A	3218288	209	61	3807440	1213240	0	11	0	0	50	0	19702760	1.1e-05	0.000416
CACNA1A	1604988	497	12	5107760	1460200	0	11	0	0	50	0	19516280	1.24e-05	0.000455
CACNA1E	111356	832	10	4597040	1280440	0	11	0	0	50	0	17360280	1.32e-05	0.00048
PCDH15	2832	1222	-41	5042520	1387680	0	11	0	0	50	0	18095560	1.71e-05	0.000576
WDR81	1447501	189	32	3750320	1225840	0	11	0	0	50	0	16972760	2.1e-05	0.000673
MED13	369807	275	3	4371080	1209040	0	11	0	0	50	0	19509840	2.24e-05	0.000706
PXDNL	62919	1068	-16	2925720	839160	0	11	0	0	50	1	16345000	2.37e-05	0.000728
ATR	564756	403	24	5406800	1413160	0	11	0	0	50	0	17754800	2.69e-05	0.000798
CCDC88A	621554	341	27	3882760	942200	0	11	0	0	50	0	16395400	2.92e-05	0.000848
PDZD2	440207	557	6	5525800	1708280	0	11	0	0	50	0	17323320	3.4e-05	0.00094
TYK2	1802015	191	21	2370480	700560	0	11	0	0	50	0	20280680	3.4e-05	0.00094
CACNA1B	286606	675	29	4669840	1378160	0	11	0	0	50	0	18371080	4.1e-05	0.00108
RELN	291011	954	7	7085680	1851080	0	11	0	0	50	0	16251200	4.48e-05	0.00113
KNTC1	917926	215	37	4608520	1172360	0	11	0	0	50	0	16154040	7.09e-05	0.00157
AGBL5	1257014	290	34	1793120	543760	0	11	0	0	50	1	15382640	8.62e-05	0.00182
LRBA	207641	848	17	5821760	1583680	0	11	0	0	50	0	14799120	9.81e-05	0.00199
UTP20	261840	760	-5	5727680	1498000	0	11	0	0	50	0	17632440	0.000131	0.00242
WNK1	467405	289	45	5584600	1772960	0	11	0	0	50	0	16059960	0.00018	0.00301
LAMA1	241772	228	-37	6251840	1709680	0	11	0	0	50	0	16480520	0.00027	0.00391
LAMB2	1898051	203	36	3572520	1065120	0	11	0	0	18	0	8823080	0.000365	0.00472
SRRM2	1717244	210	42	5135480	1849120	0	11	0	0	23	1	10088680	0.00316	0.0183
TRRAP	1040178	470	42	7734720	2154600	0	11	0	0	20	0	10593800	0.00505	0.0246
KIAA1109	325000	770	8	10153360	2742320	0	11	0	0	19	0	8779960	0.0244	0.0806
MAGEC3	17504	NaN	-11	1539720	415800	0	10	0	0	50	1	25577160	0	0
HLA-A	983517	596	36	736120	211400	0	10	0	0	50	0	14431200	2.66e-13	3.66e-11
ZNF750	711691	350	16	1383200	444640	0	10	0	0	50	0	13297480	4.31e-13	5.8e-11
KLF5	274388	328	28	897120	267120	0	10	0	0	50	0	16263520	7.62e-10	8.93e-08
TP73	249590	288	20	1350720	332640	0	10	0	0	50	0	15057840	4.5e-09	4.9e-07
ARHGAP4	2328608	NaN	27	1963640	599200	0	10	0	0	50	0	20719160	6.25e-09	6.59e-07
CNTLN	31539	761	-22	2935800	719040	0	10	0	0	50	0	15165920	8.97e-08	7.8e-06
NAA15	389880	299	26	1827840	420840	0	10	0	0	50	1	19197080	1.76e-07	1.43e-05
OR1S2	637499	828	-25	633080	187600	0	10	0	0	50	0	13084120	2.35e-07	1.81e-05
RGPD4	NaN	NaN	NaN	3566920	941360	0	10	0	0	50	1	32123280	4.18e-07	3.04e-05
KIAA1009	51818	807	-15	2940560	684880	0	10	0	0	50	0	21856240	4.19e-07	3.04e-05
GANAB	2560761	217	47	1962800	556360	0	10	0	0	50	0	19478200	4.59e-07	3.29e-05
ANKRD30B	NaN	NaN	NaN	2920400	707560	0	10	0	0	50	1	31889480	6.69e-07	4.47e-05
JMJD1C	226859	712	23	5140240	1347080	0	10	0	0	50	0	36528240	6.85e-07	4.53e-05
COL19A1	93520	947	15	2359000	689360	0	10	0	0	50	0	15534400	7.72e-07	4.93e-05
ADAMTSL3	112410	888	-7	3436720	924560	0	10	0	0	50	0	22517600	7.9e-07	5.02e-05
MAN2B1	1975767	409	1	2028040	601160	0	10	0	0	50	1	21888160	9.03e-07	5.56e-05
MTUS2	267724	784	-5	2769760	800240	0	10	0	0	50	0	17463040	9.64e-07	5.81e-05
CDH12	127633	1075	-20	1592080	444920	0	10	0	0	50	1	16179800	1.22e-06	7.05e-05
HEATR1	461836	603	0	4383680	1169560	0	10	0	0	50	0	18246760	1.48e-06	8.22e-05
ASTN1	6547	940	-9	2616600	724080	0	10	0	0	50	0	20329680	1.53e-06	8.44e-05
RPGRIP1	722324	263	39	2629200	693000	0	10	0	0	50	0	20184640	1.62e-06	8.89e-05
USP43	78043	204	-50	2196600	682920	0	10	0	0	50	0	16838640	1.63e-06	8.94e-05
UHRF1BP1	1047481	242	24	2882880	815640	0	10	0	0	50	0	18246480	4.14e-06	0.000199
PRG4	265627	419	-24	2709000	873600	0	10	0	0	50	1	21134960	4.5e-06	0.000213
C2orf16	1192670	306	41	3876320	1127560	0	10	0	0	50	0	22508640	6.3e-06	0.000273
COL5A1	229207	421	31	3689560	1163120	0	10	0	0	50	0	21029120	6.89e-06	0.000292
CEP250	1521661	167	53	4880960	1380400	0	10	0	0	50	0	15372840	7.4e-06	0.000307
NFAT5	1302986	NaN	41	3109680	843360	0	10	0	0	50	0	17464720	7.41e-06	0.000307
BAIAP3	1150864	215	36	2389520	715120	0	10	0	0	50	1	15037680	7.9e-06	0.000325
DNAJC13	210456	538	14	4644080	1195600	0	10	0	0	50	0	19096840	8.55e-06	0.000343
PREX1	752875	360	47	3392480	923440	0	10	0	0	50	0	18459000	8.63e-06	0.000344
LRP4	1227153	268	38	3880800	1046640	0	10	0	0	50	0	15862280	8.82e-06	0.00035
MYH1	76487	723	-50	4011000	1005480	0	10	0	0	50	0	21347480	9.6e-06	0.000375
LRP5	830388	241	53	3208240	939680	0	10	0	0	50	0	16347520	1.18e-05	0.000442
SP100	478720	559	38	2273320	513800	0	10	0	0	50	0	17437840	1.31e-05	0.000478
ADAMTS19	38096	1075	-16	2457560	660520	0	10	0	0	50	1	15322440	1.36e-05	0.000489
F8	1741051	NaN	4	4778480	1254400	0	10	0	0	43	0	17460800	1.56e-05	0.000542
LRPPRC	455568	429	26	2897720	743680	0	10	0	0	50	1	16384760	1.68e-05	0.000573
COL11A1	37620	742	-20	3770480	1136800	0	10	0	0	50	0	17666600	1.78e-05	0.000593
MBD6	1347795	303	44	1863680	703360	0	10	0	0	50	2	23292920	1.81e-05	0.000604
YTHDC2	171693	686	10	2922640	784280	0	10	0	0	50	2	19865160	1.98e-05	0.000644
MICAL3	415161	288	11	4475800	1291640	0	10	0	0	50	1	19165160	2e-05	0.000647
SIPA1L1	161803	523	34	3597160	1018640	0	10	0	0	50	0	16203600	2.14e-05	0.000685
FAM179A	471053	404	28	2003400	627480	0	10	0	0	50	1	16395120	2.2e-05	0.000698
ZDBF2	328087	597	18	4715480	1229200	0	10	0	0	50	0	21046480	2.24e-05	0.000706
KIAA0947	89016	648	-14	4509120	1264200	0	10	0	0	50	0	20023640	2.3e-05	0.000717
DIP2B	736380	262	49	3160920	937440	0	10	0	0	50	0	13960520	2.36e-05	0.000727
KIAA0430	538786	282	29	3507280	974960	0	10	0	0	50	0	15218840	2.57e-05	0.000772
ACAN	561599	560	-1	4825240	1610000	0	10	0	0	50	0	20346200	2.94e-05	0.000851
NUP155	339666	151	25	2862720	762720	0	10	0	0	23	0	11865560	3.2e-05	0.000902
TEP1	415850	401	-7	5211080	1592920	0	10	0	0	50	0	16352840	3.39e-05	0.000938
DOCK6	1691034	233	32	4077920	1242640	0	10	0	0	50	0	16635360	3.45e-05	0.000947
GOLGA4	409750	283	20	4688600	1091440	0	10	0	0	50	0	17541440	5.21e-05	0.00125
ZNF407	190381	1127	23	4557280	1241240	0	10	0	0	50	0	16757440	5.65e-05	0.00133
ZNF469	NaN	NaN	NaN	7381080	2515800	0	10	0	0	50	1	33697720	6.04e-05	0.00139
PHKA2	182760	NaN	35	2527840	694400	0	10	0	0	50	1	16086000	6.1e-05	0.0014
TAF1L	567793	334	5	3613400	992320	0	10	0	0	50	0	18911760	6.24e-05	0.00142
MAST4	36320	621	7	5232080	1583680	0	10	0	0	50	0	18471040	6.86e-05	0.00153
KIAA1731	NaN	NaN	NaN	5282480	1373680	0	10	0	0	50	1	32555600	7.03e-05	0.00156
UNC80	NaN	NaN	NaN	6582800	1843240	0	10	0	0	50	1	33025160	7.28e-05	0.0016
SBNO1	1090982	125	37	2856000	757680	0	10	0	0	50	1	20479200	0.000135	0.00247
OBSL1	548994	487	35	3734640	1237320	0	10	1	0	50	1	19593000	0.000153	0.00267
CELSR2	994135	287	31	5673360	1807680	0	10	0	0	50	0	16389240	0.000176	0.00296
MYH6	1220624	456	31	3970960	1043840	0	10	0	0	50	1	19587400	0.000191	0.00313
ADAMTS20	126632	906	-21	3958080	984480	0	10	0	0	50	1	16751280	0.000195	0.00318
LRP6	412583	408	15	3260040	881160	0	10	1	0	50	1	11243960	0.000242	0.00366
NAV1	778347	223	27	3743040	1133160	0	10	0	0	50	0	17926720	0.000316	0.00432
CAD	1238919	230	39	4388440	1365560	0	10	0	0	50	0	14358960	0.000419	0.00518
ADAMTS12	373086	875	7	3231200	867160	0	10	1	0	50	1	17185000	0.000448	0.00538
EP400	408569	269	27	6168120	1876560	0	10	0	0	45	0	18635120	0.000578	0.0064
SVEP1	211688	369	1	7215600	1943760	0	10	0	0	50	0	21040320	0.000665	0.00703
RNF17	486857	629	29	3369800	841960	0	10	0	0	13	0	7084000	0.000763	0.00763
NBEA	38939	1070	11	5999000	1618960	0	10	0	0	40	0	15869000	0.000982	0.00898
TANC2	778921	453	-27	3937080	1162560	0	10	0	0	50	1	16229920	0.00134	0.011
SCN8A	575393	464	27	4012120	1067360	0	10	0	0	22	0	9252320	0.00169	0.0126
ASH1L	1960625	247	33	5930400	1632120	0	10	0	0	50	1	17131240	0.00522	0.0252
TRIO	518529	557	29	6285160	1711640	0	10	0	0	29	0	9750160	0.00783	0.0333
CELSR3	1516147	212	41	6362720	2100280	0	10	0	0	10	0	5903800	0.012	0.0461
PTPRT	17956	1018	-72	2954560	831320	0	10	0	0	18	0	3044720	0.0163	0.0587
DCAF12L1	11311	NaN	-16	884240	288400	0	9	0	0	50	1	19642840	0	0
OR2A14	221024	812	-11	597800	185080	0	9	0	0	50	0	15783600	0	0
SLC27A5	2673870	276	11	1328880	442680	0	9	0	0	50	0	19047000	1.46e-08	1.48e-06
TRIP12	321955	722	21	4051320	1105440	0	9	0	0	50	0	22478960	2.65e-08	2.57e-06
COBLL1	76781	413	-4	2339960	644560	0	9	0	0	50	0	15973720	8.18e-08	7.18e-06
MUC1	1801444	194	32	628040	110320	0	9	0	0	50	0	15680000	1.1e-07	9.37e-06
TP63	140525	403	15	1500520	396200	0	9	0	0	50	0	13289640	2.16e-07	1.7e-05
SEMA4B	876945	154	52	1650320	505120	0	9	0	0	50	0	18733960	2.38e-07	1.82e-05
USP26	88462	NaN	12	1832040	472080	0	9	0	0	50	0	14658840	2.85e-07	2.15e-05
NLRP8	802494	561	-68	2100840	574560	0	9	0	0	50	0	22701280	3.03e-07	2.27e-05
TDRD1	279026	477	22	2469040	613760	0	9	0	0	50	0	17798200	4.86e-07	3.46e-05
HSD17B4	302141	472	27	1520960	413560	0	9	0	0	50	0	14808640	5.05e-07	3.57e-05
PCDHA2	861651	606	2	1867600	607040	0	9	0	0	50	0	18141200	5.12e-07	3.6e-05
WWC2	244213	295	-3	2418360	661920	0	9	0	0	50	0	17980200	5.42e-07	3.74e-05
WDR44	131060	NaN	25	1873480	493640	0	9	0	0	50	0	13565720	6.25e-07	4.21e-05
GTF2I	908884	151	45	2097760	533960	0	9	0	0	50	0	19160400	6.94e-07	4.57e-05
ARHGAP5	153921	392	1	3020360	784000	0	9	0	0	50	0	19280520	9.04e-07	5.56e-05
MDGA2	14033	1195	-46	1934520	530880	0	9	0	0	50	1	17865680	1.17e-06	6.78e-05
CXorf57	148900	NaN	12	1737680	463120	0	9	0	0	50	0	13899760	1.32e-06	7.57e-05
PCDHB15	800016	708	-15	1488480	497280	0	9	0	0	50	0	19937680	1.36e-06	7.74e-05
HCFC1	2355024	NaN	25	3884720	1330000	0	9	0	0	50	0	24055920	1.42e-06	8.02e-05
CTNND2	15425	1060	-13	2430400	729680	0	9	0	0	50	0	19005280	1.48e-06	8.22e-05
PCDHB14	800016	708	-15	1519280	494200	0	9	0	0	50	0	19937680	1.48e-06	8.22e-05
DCC	2849	995	-34	2904720	838320	0	9	0	0	50	0	19461960	3.14e-06	0.00016
PEG3	NaN	NaN	NaN	2948680	748160	0	9	0	0	50	1	31930080	3.74e-06	0.000184
ANKHD1	NaN	NaN	NaN	5087600	1519000	0	9	0	0	50	1	32700920	3.79e-06	0.000186
AFF2	97330	NaN	-13	2679040	740600	0	9	0	0	50	0	16823240	4.31e-06	0.000206
CNGB1	822498	125	10	2578520	707560	0	9	0	0	50	0	16174480	4.33e-06	0.000207
NCAN	940952	232	17	2591120	787360	0	9	0	0	50	0	16237760	4.35e-06	0.000207
SMC6	135213	1245	1	2295720	543480	0	9	0	0	50	0	14258440	4.55e-06	0.000215
MMEL1	323457	335	30	1614480	430080	0	9	0	0	50	0	15838200	4.82e-06	0.000225
SGOL2	555530	248	24	2623880	598360	0	9	0	0	50	0	16038120	4.92e-06	0.000228
PARD3	139914	776	0	2783480	746200	0	9	0	0	50	0	16719080	5.35e-06	0.000241
WDR33	605495	187	43	2948120	833560	0	9	0	0	50	0	17336760	5.93e-06	0.000261
FNDC1	805575	596	23	3667160	1182160	0	9	0	0	50	0	21504000	6.02e-06	0.000263
PLCB1	85844	872	-34	2611840	649040	0	9	0	0	50	0	15222480	6.19e-06	0.00027
ADAMTSL1	313133	527	-18	3512320	1026200	0	9	0	0	50	0	20143760	6.7e-06	0.000287
RIMS1	35104	964	-12	3519040	993440	0	9	0	0	50	0	20061160	6.9e-06	0.000292
NOTCH3	630378	381	11	4557560	1403080	0	9	0	0	50	0	14514920	6.93e-06	0.000293
MAP3K6	884974	188	30	2539040	803320	0	9	0	0	50	0	22528240	7.27e-06	0.000304
SLITRK5	20779	1253	-27	1856960	563080	0	9	0	0	50	0	16014320	8.17e-06	0.000331
RB1CC1	97322	559	-1	3281040	812280	0	9	0	0	50	0	18017720	8.26e-06	0.000333
FLT4	855370	515	13	2759120	782320	0	9	0	0	50	0	15035720	8.58e-06	0.000343
TTLL5	415501	540	40	2622760	712040	0	9	0	0	50	0	14271600	8.64e-06	0.000344
FLT1	198131	693	41	2918160	769440	0	9	0	0	50	0	15698760	9.13e-06	0.00036
CCDC141	163273	839	12	1799280	448560	0	9	0	0	50	0	14776720	9.96e-06	0.000384
ARID2	820796	602	10	3626000	1067920	0	9	0	0	50	0	18999120	1.04e-05	0.000395
SMARCA4	1984564	190	40	3403680	955080	0	9	0	0	50	0	17500280	1.13e-05	0.000426
ANO7	1333138	317	35	1927800	566160	0	9	0	0	50	1	19265400	1.22e-05	0.000448
NBPF10	NaN	NaN	NaN	7392840	1842120	0	9	0	0	50	1	33024040	1.27e-05	0.000462
PHF12	1834230	220	37	2016560	583240	0	9	0	0	50	1	18697560	1.37e-05	0.00049
KIF1A	1094176	446	29	3439520	976360	0	9	0	0	50	0	16673440	1.51e-05	0.00053
IRS4	110759	NaN	29	2402400	771120	0	9	0	0	50	1	21076440	1.62e-05	0.000557
PARP14	427462	423	47	3635800	960680	0	9	0	0	50	0	17225880	1.68e-05	0.000573
FHDC1	227983	342	25	2229640	688520	0	9	0	0	50	0	15933400	1.76e-05	0.000587
ITGB4	1885370	198	27	3763480	1100120	0	9	0	0	50	0	17029600	2.1e-05	0.000673
LTBP4	869282	226	37	3414600	1031520	0	9	0	0	50	0	15433600	2.11e-05	0.000676
EML6	NaN	NaN	NaN	3993360	1079400	0	9	0	0	50	1	32261320	2.33e-05	0.000721
UNC13C	17740	1075	-30	4530680	1151920	0	9	0	0	50	0	19992840	2.37e-05	0.000728
MGAM	196155	846	-7	3820880	1019200	0	9	0	0	50	0	16842840	2.38e-05	0.000729
CUL7	1239021	301	42	3522960	1060920	0	9	0	0	50	0	23233560	2.43e-05	0.000741
KIAA0556	349212	620	12	3256120	916160	0	9	0	0	50	0	14229320	2.48e-05	0.000753
RNF40	1632278	158	61	2002000	586880	0	9	0	0	50	0	18519200	2.51e-05	0.000759
PLXNA1	422395	494	48	3736320	1144920	0	9	0	0	50	0	16267160	2.53e-05	0.000763
LMO7	197158	342	46	3513720	892920	0	9	0	0	50	0	15201760	2.6e-05	0.000779
RTL1	356726	585	-24	2636760	791280	0	9	0	0	50	0	16903880	2.73e-05	0.000806
WDR52	440896	672	24	3848040	951720	0	9	0	0	50	0	16357600	2.83e-05	0.000828
GRIN2B	153586	825	-10	2965760	816760	0	9	0	0	50	0	18110960	3.32e-05	0.00093
IQGAP1	1142649	150	37	3419920	884240	0	9	0	0	50	0	20870640	3.34e-05	0.000931
POLR1A	983860	391	46	3484320	963480	0	9	0	0	50	1	17696280	3.72e-05	0.001
CASR	557700	602	41	2143400	617680	0	9	0	0	50	0	17879680	3.75e-05	0.00101
CHD3	1971623	337	29	4247320	1162280	0	9	0	0	50	0	16985080	3.79e-05	0.00102
PCDHGA10	NaN	NaN	NaN	1877960	589120	0	9	0	0	50	1	31771040	4.16e-05	0.00109
PDE3A	92407	514	-28	2262400	667520	0	9	0	0	50	2	18752160	4.18e-05	0.00109
ANO6	313473	719	1	2078440	526400	0	9	0	0	50	2	17298120	4.21e-05	0.00109
ROS1	168682	310	-18	4784360	1273720	0	9	0	0	50	0	18063920	4.99e-05	0.00121
SMG6	1171119	368	30	2832760	807800	0	9	0	0	50	0	15111320	5.77e-05	0.00135
HRC	2011861	267	47	1448440	334040	0	9	0	0	50	2	16231600	5.82e-05	0.00135
ZNF536	106911	926	-73	2549960	742000	0	9	0	0	40	0	13461560	6.02e-05	0.00139
RTTN	64673	504	37	4524800	1250200	0	9	0	0	50	0	16332960	6.17e-05	0.00141
KDM3B	1254629	209	42	3486000	1031520	0	9	0	0	50	0	17727360	7.01e-05	0.00156
SPTBN1	714370	430	22	4967480	1274560	0	9	0	0	50	0	17312120	7.29e-05	0.0016
SDK2	182941	571	-22	4333840	1289960	0	9	0	0	50	0	21710920	7.45e-05	0.00163
SPTBN4	915378	177	37	5069120	1589560	0	9	0	0	50	0	17403120	7.83e-05	0.00169
SIPA1L3	688670	605	-17	3480960	1073520	0	9	0	0	50	0	16586640	9.14e-05	0.0019
WDR87	NaN	NaN	NaN	5729640	1531320	0	9	0	0	50	1	32713240	0.000102	0.00206
ATG2B	327434	501	14	4229400	1147440	0	9	0	0	50	1	17083360	0.000113	0.0022
TNC	194891	374	0	4380320	1256080	0	9	0	0	50	0	19518240	0.00012	0.00228
DLC1	73786	559	-28	3115840	859040	0	9	0	0	50	1	16208920	0.000149	0.00263
KIAA2026	349735	317	26	4089680	1235920	0	9	0	0	50	0	17196200	0.000152	0.00266
ATM	415837	582	16	6327160	1584800	0	9	0	0	50	0	18349240	0.000173	0.00292
KIAA0100	1651143	225	31	4490640	1273440	0	9	0	0	50	0	16996280	0.000233	0.00361
NUP153	474858	267	12	2918160	871920	0	9	0	0	50	1	18859680	0.000257	0.00383
EPPK1	2376841	247	22	4546360	1556240	0	9	0	0	50	0	22943200	0.000259	0.00384
COL6A6	198659	527	16	4551120	1273440	0	9	0	0	50	0	16143120	0.000302	0.00421
GNAS	1025539	416	11	3006360	395640	0	9	0	0	50	0	10647840	0.000304	0.00423
RALGAPA1	258743	457	12	4268040	1126440	0	9	0	0	50	0	14903280	0.000322	0.00439
DSCAML1	413931	624	44	4182920	1253560	0	9	0	0	50	0	14559440	0.000326	0.00442
PCNXL2	146659	581	-1	4285960	1212680	0	9	0	0	29	0	10578120	0.000366	0.00473
MAP3K5	329812	448	31	2816520	745920	0	9	0	0	50	1	17179680	0.000409	0.00509
MUC2	1467711	466	43	5582080	1675520	0	9	0	0	50	0	18320120	0.000414	0.00513
DMBT1	335358	404	2	4871720	1386280	0	9	0	0	50	0	15827560	0.000431	0.00524
CLMN	207561	612	30	2023840	544040	0	9	0	0	50	0	14978600	0.000435	0.00527
STAB1	1114087	192	48	5209400	1501360	0	9	0	0	50	0	16809240	0.000443	0.00534
SMC4	435184	513	16	2677080	648480	0	9	0	0	50	2	17071040	0.000447	0.00538
HIVEP2	248800	596	25	4805640	1377600	0	9	1	0	50	1	18529000	0.000543	0.00613
SPTB	584151	204	38	4741240	1300040	0	9	0	0	50	0	14426440	0.000561	0.00625
USP9X	734477	NaN	38	5264840	1358560	0	9	0	0	50	0	15693440	0.000609	0.00665
PCSK5	96278	886	-24	1896160	476000	0	9	0	0	50	1	15205400	0.000612	0.00667
C4orf21	219601	647	30	4288480	1106840	0	9	0	0	50	0	12741400	0.000617	0.00669
VWF	1716132	481	15	5694360	1566600	0	9	0	0	50	0	16620520	0.000663	0.00702
CCDC108	872634	324	36	3979080	1109640	0	9	0	0	50	1	20027000	0.000673	0.00705
ABCA4	512482	370	-2	4608800	1286320	0	9	0	0	50	0	13315400	0.00069	0.00717
SCN3A	103604	683	-8	4132520	1078000	0	9	0	0	50	1	19325320	0.000884	0.00833
BPTF	772730	293	1	6101200	1676360	0	9	0	0	50	0	16325680	0.000937	0.00869
IGFN1	572258	333	23	7215320	2208640	0	9	0	0	50	0	18219040	0.00118	0.0102
MLLT4	138570	643	-2	3778600	1031240	0	9	0	0	24	0	9516360	0.00119	0.0102
PLXNA4	314659	746	9	4002040	1139600	0	9	0	0	50	1	16906400	0.00129	0.0107
SPEG	581956	335	35	6247640	2130520	0	9	0	0	29	0	11342240	0.00148	0.0116
DOPEY2	267887	232	65	4585840	1328600	0	9	0	0	50	1	18524800	0.00154	0.0119
PPFIA3	2011861	267	47	2389800	722400	0	9	0	0	50	2	16231600	0.00178	0.013
NCOR2	1239461	472	37	4990720	1521800	0	9	1	0	50	1	16604840	0.00218	0.0147
COL12A1	359824	486	-8	6174000	1765680	0	9	0	0	38	0	14254520	0.00409	0.0215
SORL1	199734	650	21	4560920	1180480	0	9	0	0	36	0	10399760	0.00487	0.024
GCC2	362408	478	6	3497480	822640	0	9	0	0	22	0	7607880	0.00575	0.0269
ITPR2	359658	548	22	5573400	1423800	0	9	0	0	50	2	21256480	0.00943	0.0382
TACC2	233439	340	9	5767160	1797040	0	9	0	0	24	0	8132040	0.0248	0.0815
AKAP4	56301	NaN	5	1721440	449960	0	8	0	0	50	0	21274120	0	0
CT47B1	NaN	NaN	NaN	582680	180040	0	8	0	0	50	1	31361960	0	0
DCAF8L2	NaN	NaN	NaN	1256080	339920	0	8	0	0	50	1	31521840	0	0
EIF2AK1	NaN	NaN	NaN	1289680	347480	0	8	0	0	50	1	31529400	0	0
MAGEB10	10745	NaN	16	684880	195440	0	8	0	0	50	1	14289800	0	0
TMEM132C	NaN	NaN	NaN	2157120	664440	0	8	0	0	50	1	31846360	0	0
NF2	734742	149	38	1275960	315000	0	8	0	0	50	0	17235400	1.44e-09	1.67e-07
BAP1	1078407	229	62	1468600	424760	0	8	0	0	50	0	16434600	4.4e-09	4.85e-07
RUNX1T1	5155	1075	-30	1223880	343560	0	8	0	0	50	0	19834920	9.24e-09	9.47e-07
OR10G7	158396	830	-10	591360	194880	0	8	0	0	50	0	18757200	4.2e-08	3.93e-06
LIN9	739974	278	21	1157800	297920	0	8	0	0	50	0	17629640	5.59e-08	5.07e-06
ACTB	1906749	195	34	748160	216160	0	8	0	0	50	1	17895920	1.51e-07	1.25e-05
ADAM9	389317	428	22	1699880	438760	0	8	0	0	50	0	21063840	1.55e-07	1.27e-05
DSG3	275713	450	-18	1984360	586040	0	8	0	0	50	0	17831800	1.58e-07	1.29e-05
OR1S1	637499	828	-25	633080	187600	0	8	0	0	50	0	13084120	2.35e-07	1.81e-05
DZIP1	229772	438	45	1805720	445480	0	8	0	0	50	0	18154360	4.32e-07	3.12e-05
ZNF711	90533	NaN	1	1558760	385000	0	8	0	0	50	0	14989800	5.37e-07	3.74e-05
AMOT	25417	NaN	10	2120720	647080	0	8	0	0	50	0	20208720	5.61e-07	3.85e-05
FAM47B	6541	NaN	-14	1247960	381640	0	8	0	0	50	0	19852280	6.78e-07	4.5e-05
AP2B1	715620	196	9	1933400	536200	0	8	0	0	50	0	17277680	7.7e-07	4.93e-05
PEX5L	307645	761	5	1283520	343560	0	8	0	0	50	0	19003600	9.08e-07	5.56e-05
EPHA5	57073	706	-19	2096920	575960	0	8	0	0	50	0	18048800	9.26e-07	5.65e-05
SAFB	879991	295	21	1878800	498400	0	8	0	0	50	0	15871800	1.01e-06	6.07e-05
ROCK2	495833	170	25	2922080	685720	0	8	0	0	50	0	17970960	1.09e-06	6.43e-05
AP2A1	1686482	172	42	1956640	585200	0	8	0	0	50	0	15919680	1.22e-06	7.05e-05
MFAP1	788307	250	36	911960	223720	0	8	0	0	50	0	18100040	1.25e-06	7.2e-05
CCAR1	859993	256	45	2381960	599200	0	8	0	0	50	0	19130440	1.36e-06	7.74e-05
TOPORS	474275	362	-7	2061360	581280	0	8	0	0	50	0	15712760	1.68e-06	9.19e-05
TRPC1	414031	437	20	1550360	401800	0	8	0	0	50	0	18466560	2.19e-06	0.000118
DNAJC14	1909014	256	38	1383200	408520	0	8	0	0	50	1	18316760	2.58e-06	0.000135
KTN1	687929	308	23	2914520	661360	0	8	0	0	50	0	20118840	2.72e-06	0.000143
APOBEC3G	1386387	372	71	800800	192920	0	8	0	0	50	0	12631360	3.1e-06	0.00016
RGL2	1456953	262	30	1508080	509600	0	8	0	0	50	0	16473800	3.12e-06	0.00016
ZNF526	790787	299	37	1289680	407960	0	8	0	0	50	0	20044360	3.28e-06	0.000166
PCDHGB6	662513	568	2	1825040	567280	0	8	0	0	50	0	19626880	3.32e-06	0.000168
TULP4	669285	403	41	3011400	923160	0	8	0	0	50	0	19607560	3.62e-06	0.00018
SMC1A	920771	NaN	70	2561440	630560	0	8	0	0	50	0	16336600	4e-06	0.000195
BTK	374364	NaN	37	1382640	341040	0	8	0	0	50	1	16961000	4.02e-06	0.000195
PTPRK	107062	714	4	2957640	789600	0	8	0	0	50	0	18802280	4.07e-06	0.000197
PTPRM	66398	696	-17	2995440	806400	0	8	0	0	50	0	18958240	4.15e-06	0.000199
SDCCAG8	182671	1011	0	1518720	352800	0	8	0	0	50	0	14873040	4.86e-06	0.000226
TPRN	1722012	202	36	1277920	439880	0	8	0	0	50	0	17835720	5.01e-06	0.000231
EVC2	69455	688	19	2627240	743680	0	8	0	0	50	0	15894480	5.16e-06	0.000237
ZNF777	588536	467	17	1638000	475440	0	8	0	0	50	0	15655080	5.38e-06	0.000241
THSD1	384523	370	28	1669640	493360	0	8	0	0	50	0	15928360	5.42e-06	0.000243
SIX5	929036	203	43	1349880	521640	0	8	0	0	50	0	17785880	6.28e-06	0.000272
PIK3R4	198723	430	17	2744000	744520	0	8	0	0	50	0	15527120	7.14e-06	0.000301
ZHX3	383198	262	7	1869840	545160	0	8	0	0	50	0	22978480	8.25e-06	0.000333
CEP72	683895	411	28	1307040	364560	0	8	0	0	50	0	15745800	8.93e-06	0.000354
CYP2A6	1187304	275	31	1000160	275800	0	8	0	0	50	1	13735400	9.16e-06	0.000361
ATF7IP	339265	882	12	2510200	739760	0	8	0	0	50	0	13459880	9.27e-06	0.000364
TTF2	331822	566	12	2355080	651280	0	8	0	0	50	1	15766240	9.49e-06	0.000371
VWA5B1	NaN	NaN	NaN	2414440	720440	0	8	0	0	50	1	31902360	9.92e-06	0.000383
SLC26A4	515284	579	37	1579760	455560	0	8	0	0	50	0	18477200	1e-05	0.000387
DEPDC5	557139	336	19	3305120	870520	0	8	0	0	50	0	17370920	1.02e-05	0.00039
ZNF804B	3101	1030	-20	2708160	702240	0	8	0	0	50	1	17842440	1.04e-05	0.000395
RASA2	405454	259	28	1779400	441560	0	8	0	0	50	0	20119400	1.15e-05	0.00043
LMTK3	1500967	182	37	2821560	983640	0	8	0	0	50	0	22098720	1.21e-05	0.000448
EPS15	568927	251	11	1931720	491680	0	8	0	0	50	0	21518840	1.22e-05	0.000448
RBL1	822888	309	42	2188200	583800	0	8	0	0	50	0	16363200	1.46e-05	0.000517
CDK13	221361	636	14	2965480	890960	0	8	0	0	50	0	22022000	1.5e-05	0.00053
LRRIQ1	25069	946	-28	3585120	845880	0	8	0	0	50	0	17285240	1.55e-05	0.000538
KLHL4	34243	NaN	-31	1496320	406280	0	8	0	0	50	1	18986240	1.55e-05	0.000539
LIG1	973756	431	26	1870680	538440	0	8	0	0	50	0	19320280	1.63e-05	0.00056
SLIT3	401911	706	20	3101000	857080	0	8	0	0	50	0	22538040	1.64e-05	0.00056
ZNF160	395233	946	-48	1661800	415520	0	8	0	0	50	1	13611640	1.7e-05	0.000574
SRGAP1	320926	460	-13	2231880	577080	0	8	0	0	50	0	15848840	1.8e-05	0.0006
NLRP4	959325	484	-56	2002000	535640	0	8	0	0	50	0	24023440	1.94e-05	0.000636
ASXL2	602691	287	31	2820440	835240	0	8	0	0	50	0	19574240	1.98e-05	0.000644
KDM3A	625501	424	22	2698640	716800	0	8	0	0	50	0	18666480	2e-05	0.000648
ZNF569	234564	939	-52	1420160	324520	0	8	0	0	50	0	13793640	2.07e-05	0.000669
ABCF1	2080582	271	32	1761480	452760	0	8	0	0	50	0	17014480	2.12e-05	0.000677
ARHGAP42	NaN	NaN	NaN	1819720	464240	0	8	0	0	50	1	31646160	2.27e-05	0.00071
SH3RF1	241771	244	24	1728160	549080	0	8	0	0	50	0	16296560	2.33e-05	0.000721
MAP7D3	314502	NaN	20	1824200	461440	0	8	0	0	50	0	17184720	2.33e-05	0.000721
FANCM	234454	565	8	4177600	1061480	0	8	0	0	50	0	18067280	2.8e-05	0.000822
SMARCAD1	128578	311	16	2156000	514360	0	8	0	0	50	0	13595400	2.92e-05	0.000848
FMNL1	798310	207	28	2211720	650160	0	8	0	0	50	0	19369840	3.11e-05	0.000884
TJP2	224404	525	24	2567320	722120	0	8	0	0	50	0	15829520	3.2e-05	0.000902
TPP2	195408	521	20	2558360	686560	0	8	0	0	50	0	15700440	3.26e-05	0.000914
PLEKHG4B	836250	543	14	2504880	759360	0	8	0	0	50	0	15159760	3.45e-05	0.000947
KIF20B	202048	401	23	3715040	879760	0	8	0	0	50	0	14964600	3.66e-05	0.000989
CUL1	517446	532	0	1627640	397600	0	8	0	0	50	1	17702160	3.8e-05	0.00102
NUP210L	2028800	184	37	3811360	1081640	0	8	0	0	50	0	15218000	3.82e-05	0.00102
ITSN1	921622	370	44	3537800	936040	0	8	0	0	50	0	20479200	4.15e-05	0.00109
CAMSAP1	721697	446	46	3191160	902160	0	8	0	0	50	0	18372760	4.23e-05	0.00109
CUX1	554381	461	45	3590720	1026760	0	8	0	0	50	0	20527640	4.35e-05	0.00111
RIMS2	198819	1035	-8	2858240	784000	0	8	0	0	50	0	16311960	4.39e-05	0.00111
SMCHD1	502296	394	33	4147360	1065680	0	8	0	0	50	0	16009560	4.49e-05	0.00113
ITGA4	233378	518	20	2141720	552160	0	8	0	0	50	0	16917880	4.64e-05	0.00115
CPAMD8	947295	386	29	3846640	1163960	0	8	0	0	50	0	14688520	4.73e-05	0.00117
ARHGEF11	958228	350	36	3154760	918400	0	8	0	0	50	0	17536680	4.88e-05	0.0012
SBF2	530606	482	12	3781400	1011640	0	8	0	0	50	0	14330680	4.9e-05	0.0012
CAMTA1	289717	462	23	3354680	937720	0	8	0	0	50	0	18368280	5.19e-05	0.00125
NOS3	698665	373	33	2562840	793800	0	8	0	0	50	0	19171880	5.72e-05	0.00134
TIE1	1091212	264	30	2256800	689080	0	8	0	0	50	0	16798600	5.83e-05	0.00136
COL11A2	1474628	377	24	3485720	1171240	0	8	0	0	50	0	18521440	5.87e-05	0.00136
COL4A1	429137	434	12	3320240	1059520	0	8	0	0	50	1	21311640	6.2e-05	0.00142
TPTE	30271	1268	-81	1166200	295400	0	8	0	0	40	0	8380120	6.68e-05	0.0015
HERC5	442906	295	29	2120440	536480	0	8	0	0	50	0	15070720	6.98e-05	0.00155
CNTNAP4	11522	975	-26	2675400	711480	0	8	0	0	50	0	18782120	7.3e-05	0.0016
NLRP9	1024341	362	-13	2000600	527800	0	8	0	0	50	1	12333160	7.31e-05	0.0016
COL4A6	171617	NaN	31	3330040	1093400	0	8	0	0	50	0	16742320	7.35e-05	0.00161
KIAA0226	560122	252	50	2006760	550200	0	8	0	0	50	0	13966120	7.56e-05	0.00164
C2orf78	1124858	404	43	1788640	544040	0	8	0	0	50	1	15655080	7.91e-05	0.0017
SPTAN1	1917687	197	43	5127640	1305080	0	8	0	0	50	0	17109400	8.96e-05	0.00187
PAPPA2	39980	863	-10	3611720	1017520	0	8	0	0	50	0	24049200	8.96e-05	0.00187
EPHA3	27204	NaN	-18	2015440	538160	0	8	0	0	50	1	16569840	9.21e-05	0.0019
FRMPD1	498002	434	27	3113320	916160	0	8	0	0	50	1	17918320	9.8e-05	0.00199
TMEM131	362239	708	36	3816680	1065400	0	8	0	0	50	0	17871280	9.82e-05	0.00199
BCOR	377184	NaN	42	3452960	1019200	0	8	0	0	50	1	19667760	0.000102	0.00206
ECE2	1453600	241	47	2141440	618800	0	8	0	0	50	1	17261720	0.000108	0.00212
TSC2	1722112	181	44	3605280	1090320	0	8	0	0	50	0	16423960	0.00011	0.00215
MYH7B	968413	236	40	4000360	1143800	0	8	0	0	50	0	17878280	0.000119	0.00226
ZSCAN5A	486579	522	-32	989240	273280	0	8	0	0	50	1	13320720	0.000119	0.00227
UACA	247817	364	19	2961000	704760	0	8	0	0	50	0	18119360	0.000124	0.00233
SBF1	1028405	207	46	3753120	1154160	0	8	0	0	50	0	16528960	0.000126	0.00235
UBR3	340876	631	32	3889480	998480	0	8	0	0	50	0	17073000	0.000128	0.00238
BAZ1B	929895	162	48	3025680	777840	0	8	0	0	50	0	18202800	0.000132	0.00244
NLRP13	802494	561	-68	2108400	556080	0	8	0	0	50	0	22701280	0.000139	0.00252
MYO5A	517214	386	19	3831800	979720	0	8	0	0	50	0	16379160	0.000142	0.00256
RP1	148553	735	-8	4308920	1136800	0	8	0	0	50	1	16529240	0.000145	0.0026
XDH	99156	725	18	2716000	764960	0	8	0	0	50	0	15823640	0.00015	0.00264
PSD	975992	178	39	1986320	650440	0	8	0	0	22	0	8282960	0.000157	0.00273
MAGEL2	94496	904	-55	2341920	808080	0	8	0	0	50	0	13465480	0.000157	0.00274
GOLGA3	861960	601	21	3091480	874160	0	8	0	0	50	0	17647840	0.000162	0.00279
CUX2	493539	608	39	2916200	901600	0	8	0	0	50	0	16528680	0.000166	0.00285
ADCY9	740126	140	19	2667000	778680	0	8	0	0	50	0	14987840	0.000172	0.00291
TOPBP1	406166	396	37	3109960	818720	0	8	0	0	50	0	17195640	0.000183	0.00304
C3	740979	259	28	3394160	936880	0	8	0	0	50	0	18422880	0.000196	0.0032
BAI2	1169755	173	36	3129840	971040	0	8	0	0	50	0	16922640	0.000199	0.00324
MIA3	225124	392	-1	3888360	1012200	0	8	0	0	50	0	20874280	0.000205	0.0033
C1orf173	101813	1070	-14	3068240	836920	0	8	0	0	50	1	19560520	0.00021	0.00337
ARHGAP31	265987	585	23	2830240	848120	0	8	0	0	50	1	19060720	0.00022	0.00349
TUBGCP6	944000	242	49	3575600	1093120	0	8	0	0	50	0	18649120	0.000228	0.00357
WHSC1L1	802555	253	46	3004400	768040	0	8	0	0	50	0	15587880	0.000233	0.00362
PPL	702265	206	19	3515960	983920	0	8	0	0	50	0	18221280	0.000234	0.00362
MADD	1231960	198	41	3344040	926520	0	8	0	0	50	0	16804200	0.000263	0.00386
BAI1	296361	567	25	3123680	967960	0	8	0	0	50	1	20197240	0.000269	0.00391
COL7A1	1386275	212	37	5848360	1967000	0	8	0	0	50	0	21358960	0.000269	0.00391
CARD11	635400	558	24	2346120	641760	0	8	0	0	50	2	16731400	0.000322	0.00439
CABIN1	749515	202	40	4416720	1301160	0	8	0	0	50	0	15350440	0.000328	0.00443
KIF1B	712477	306	25	4644080	1222480	0	8	0	0	35	0	16115960	0.00033	0.00444
KIAA1462	184440	520	12	2655520	781760	0	8	0	0	50	0	21383600	0.000337	0.0045
PML	375211	344	41	2357880	741720	0	8	0	0	50	1	17212720	0.000337	0.0045
MAP2	109927	678	-9	3799040	1076320	0	8	0	0	50	1	19628280	0.000341	0.00454
TRPM1	277407	497	28	3258360	871080	0	8	0	0	50	0	15156120	0.000353	0.00464
IFT172	1218835	179	39	3603040	968240	0	8	0	0	50	0	16607640	0.000365	0.00472
ITSN2	380538	378	37	3543400	907760	0	8	0	0	50	0	16085160	0.000387	0.0049
AKAP6	127586	715	-10	4637640	1252440	0	8	0	0	50	2	23019640	0.000421	0.00518
TTC3	351773	343	47	4211200	1045520	0	8	0	0	50	0	13690880	0.00043	0.00524
IGSF1	42910	NaN	15	2730840	765240	0	8	0	0	50	1	15338680	0.00044	0.00531
PLCE1	299843	633	2	4861640	1286320	0	8	0	0	50	0	14869400	0.000549	0.00617
SPG11	666585	441	35	5003880	1287720	0	8	0	0	50	0	15234240	0.00056	0.00625
INADL	274287	469	-3	3665480	1016680	0	8	0	0	50	0	14716520	0.000614	0.00669
WNK2	479663	408	49	4262720	1420720	0	8	0	0	50	0	17111080	0.000615	0.00669
C2CD3	561035	225	45	3928400	1121680	0	8	0	0	50	0	15672160	0.000629	0.00679
BLM	997342	176	45	2896600	747320	0	8	0	0	50	0	18806200	0.000647	0.00691
DYSF	324429	533	10	4425680	1215760	0	8	0	0	41	0	12729640	0.000703	0.00725
DOPEY1	151511	697	7	4997160	1341480	0	8	0	0	50	1	21360640	0.000731	0.00744
IGF2R	653159	460	18	5065200	1372560	0	8	0	0	50	0	14330960	0.000751	0.00756
TTC28	NaN	NaN	NaN	4875920	1452640	0	8	0	0	50	1	32634560	0.000756	0.00758
UNC13A	1029781	246	37	3524360	907480	0	8	0	0	50	0	13321280	0.00077	0.00767
KIF16B	108352	867	-26	2711800	693560	0	8	0	0	50	2	13948200	0.000803	0.00788
SPTBN5	874211	259	40	7218400	2176160	0	8	0	0	50	0	19225360	0.000956	0.00881
COL24A1	263693	863	-12	3493840	1027880	0	8	0	0	28	0	9147600	0.00102	0.00919
CLSPN	1224684	303	25	2778720	680400	0	8	0	0	50	1	16992080	0.00104	0.00933
ZBTB38	405071	178	40	2378880	636720	0	8	0	0	50	1	14817320	0.00139	0.0112
SEC16A	1413299	233	44	4633440	1409520	0	8	0	0	50	1	18533480	0.00161	0.0122
COL4A2	521715	478	32	3379040	1095640	0	8	0	0	50	1	19569480	0.0017	0.0126
ITPR1	290645	395	19	5668880	1485400	0	8	0	0	50	0	17293080	0.0017	0.0126
POLRMT	1832767	218	10	2421720	750960	0	8	0	0	29	1	13374480	0.00183	0.0132
GRIP1	228672	944	-6	2172800	618520	0	8	0	0	50	0	14551600	0.00187	0.0134
ALS2CR11	436378	491	24	3813320	949480	0	8	0	0	50	1	20795040	0.00189	0.0135
UNC13B	1081701	432	37	3277960	861560	0	8	0	0	50	1	16914800	0.00225	0.015
ANKRD30A	53742	1067	-43	2839200	658560	0	8	0	0	50	4	15659000	0.00244	0.0156
ZNF292	222401	547	19	5438720	1450960	0	8	0	0	50	0	14272720	0.00294	0.0175
PIK3C2B	482894	188	34	3281880	945840	0	8	1	0	50	1	15444240	0.003	0.0177
PCNX	262398	420	40	4681880	1337560	0	8	0	0	50	0	18203920	0.00305	0.0179
FAM135B	6187	989	-37	2805880	803600	0	8	0	0	50	4	18508000	0.00493	0.0242
ACACB	528828	519	29	4966080	1403640	0	8	0	0	50	1	18938360	0.00539	0.0258
DOCK8	193637	462	2	4433800	1185800	0	8	0	0	50	0	18185720	0.00737	0.032
LYST	438216	401	9	7717360	2035040	0	8	0	0	29	0	13632360	0.0101	0.0404
CSRP2BP	782027	479	-6	1571920	431480	0	8	0	0	50	1	12532240	0.0115	0.0445
DSCAM	25449	971	-72	4025840	1154440	0	8	0	0	18	0	5396160	0.0134	0.0502
BDP1	365874	516	16	5339040	1403640	0	8	1	0	50	2	20873440	0.0239	0.0794
SON	908921	375	68	4869760	1500800	0	8	0	0	19	0	7484960	0.0312	0.0963
ACPT	652250	593	27	824320	287000	0	7	0	0	50	0	17670800	0	0
CTAGE5	314800	300	16	1701280	428960	0	7	0	0	50	0	17219440	0	0
DEF6	682809	264	39	1277360	350560	0	7	0	0	50	0	19888960	0	0
MAGEA12	NaN	NaN	NaN	612640	184520	0	7	0	0	50	1	31366440	0	0
TAB3	81645	NaN	13	1414560	405720	0	7	0	0	50	0	18127480	0	0
THAP9	778608	268	42	1811320	480200	0	7	0	0	50	0	17967880	0	0
ZNF594	1391000	384	20	1653400	386120	0	7	0	0	50	0	17962280	0	0
ZRANB2	107389	955	-15	715120	184520	0	7	0	0	50	1	18155760	0	0
SOCS3	962609	209	27	433160	139720	0	7	0	0	50	0	17666320	1.51e-08	1.52e-06
FAM49A	8240	1427	-4	682640	167440	0	7	0	0	50	0	17314640	1.03e-07	8.87e-06
TTLL13	956589	139	45	939680	249760	0	7	0	0	50	1	19990880	5.04e-07	3.57e-05
ZNF791	1975767	409	1	1181040	283080	0	7	0	0	50	1	21888160	5.41e-07	3.74e-05
FBXL20	1467668	179	20	902440	245840	0	7	0	0	50	0	14860720	5.9e-07	4.02e-05
FRMPD4	191024	NaN	22	2635640	752080	0	7	0	0	50	0	35924000	7.36e-07	4.8e-05
ANO2	349024	712	13	2060520	542640	0	7	0	0	50	0	18300520	8.32e-07	5.23e-05
CACNB4	279730	592	21	1107120	301560	0	7	0	0	50	0	16696120	8.43e-07	5.28e-05
ZC3H18	626708	184	39	1902040	559160	0	7	0	0	50	0	16665320	8.86e-07	5.48e-05
MGAT4C	15683	881	-41	971320	247520	0	7	0	0	50	0	12833800	1.44e-06	8.09e-05
ZNF845	NaN	NaN	NaN	1977640	479360	0	7	0	0	50	1	31661280	1.62e-06	8.89e-05
MTMR1	288573	NaN	9	1361360	367360	0	7	0	0	50	0	15906800	2.37e-06	0.000126
PDE1C	124074	828	6	1322720	334600	0	7	0	0	50	0	15182160	2.55e-06	0.000134
IL3RA	NaN	NaN	NaN	808080	212520	0	7	0	0	50	1	31394440	3.38e-06	0.000171
RAD21	482614	426	18	1316560	319760	0	7	0	0	50	0	14003360	3.48e-06	0.000174
MPHOSPH9	1064138	201	37	2111200	553280	0	7	0	0	50	0	13849080	3.7e-06	0.000183
PTPRC	100900	412	0	2728320	675360	0	7	0	0	50	0	17499440	3.89e-06	0.000191
NMT2	236087	620	23	1031520	264600	0	7	0	0	50	0	15130080	4.13e-06	0.000199
TOMM70A	377740	361	20	1246560	325080	0	7	0	0	50	0	18259920	4.15e-06	0.000199
ZNF611	536540	1010	-40	1440040	349160	0	7	0	0	50	1	17298960	4.48e-06	0.000213
RPS6KA6	19108	NaN	-22	1557640	394520	0	7	0	0	50	0	22152200	4.75e-06	0.000223
SOX5	29515	973	-7	1562120	420280	0	7	0	0	50	0	15367800	4.77e-06	0.000223
RTN2	1183590	164	41	1061480	348040	0	7	0	0	50	0	14610400	5.29e-06	0.000241
MPP7	245887	473	-2	1204560	299880	0	7	0	0	50	0	16556960	5.32e-06	0.000241
OR10G8	158396	830	-10	592760	193480	0	7	0	0	50	0	18757200	5.34e-06	0.000241
CCDC120	833689	NaN	41	1264760	450520	0	7	0	0	50	0	17079160	5.7e-06	0.000254
ATN1	2704950	211	47	2248680	779520	0	7	0	0	50	0	20922720	5.99e-06	0.000263
TRMT2A	545126	218	57	1236200	381640	0	7	0	0	50	0	16476880	6.02e-06	0.000263
ZNF8	1546372	406	-39	1148000	313600	0	7	0	0	50	0	14994000	6.51e-06	0.00028
POTEG	148332	835	-50	1060360	256760	0	7	0	0	50	0	16366000	7.27e-06	0.000304
TMEM51	379959	432	16	493640	149800	0	7	0	0	50	1	15986600	7.67e-06	0.000316
BEND3	208838	417	30	1626520	472640	0	7	0	0	50	0	20256880	7.85e-06	0.000323
MAP4K3	363056	435	10	1905960	462000	0	7	0	0	50	0	16560600	7.92e-06	0.000325
ANKFN1	184382	511	-53	1573600	408800	0	7	0	0	50	0	13621440	8.03e-06	0.000329
NYNRIN	897133	265	40	3651200	1161160	0	7	0	0	50	0	20311480	8.39e-06	0.000337
ZNF157	792781	NaN	29	1027600	261800	0	7	0	0	50	0	14754600	9.66e-06	0.000376
ZFP36L2	227876	208	47	929040	321720	0	7	0	0	50	0	13334160	9.7e-06	0.000377
ZNF493	166321	1140	-56	1622040	392280	0	7	0	0	47	1	15132320	1.03e-05	0.000393
APBB1IP	236125	536	19	1344000	378840	0	7	0	0	50	0	15316560	1.11e-05	0.000419
IL1RAP	139316	398	0	1651160	441280	0	7	0	0	50	0	18798080	1.11e-05	0.00042
GPR149	95537	925	-8	1433320	424760	0	7	0	0	50	0	19619600	1.17e-05	0.000435
WDR64	172691	227	-16	2247840	566160	0	7	0	0	50	0	17567480	1.22e-05	0.000448
DNAI2	341939	427	-2	1251320	322000	0	7	0	0	50	0	16568160	1.33e-05	0.000481
PHEX	92340	NaN	14	1573320	387240	0	7	0	0	50	0	17124520	1.33e-05	0.000481
PCDHGB1	662513	568	2	1803200	562240	0	7	0	0	50	0	19626880	1.33e-05	0.000481
DOCK2	94542	680	33	3844120	943040	0	7	0	0	50	0	19252240	1.38e-05	0.000495
CLSTN2	93930	998	9	1947120	515760	0	7	0	0	50	0	20917960	1.4e-05	0.0005
WAC	204806	355	17	1313480	364840	0	7	0	0	50	0	14021000	1.43e-05	0.000512
HNRNPR	1032187	163	25	1293040	345800	0	7	0	0	50	0	16677360	1.47e-05	0.000519
AMOTL2	303429	189	21	1518720	479640	0	7	0	0	50	0	19321400	1.55e-05	0.000538
PKP3	1830414	344	53	1542800	510160	0	7	0	0	50	0	16086000	1.57e-05	0.000544
PCDHB7	915569	724	-11	1500520	500360	0	7	0	0	50	0	18905880	1.62e-05	0.000557
KCNB2	110047	904	-11	1792280	512680	0	7	0	0	50	0	22296400	1.69e-05	0.000574
PCDHB11	915569	724	-11	1524320	486640	0	7	0	0	50	0	18905880	1.69e-05	0.000574
PCDHB2	987049	724	-11	1520120	493360	0	7	0	0	50	0	18847640	1.7e-05	0.000574
OSBPL9	586185	288	18	1625400	396480	0	7	0	0	50	0	16322600	1.82e-05	0.000605
PTCHD1	397667	NaN	-2	1743560	505120	0	7	0	0	50	0	17292240	1.91e-05	0.000632
SRGAP2	472089	300	6	2005920	542640	0	7	0	0	50	0	19776120	1.96e-05	0.00064
ATP8B2	1695430	236	31	2575720	707000	0	7	0	0	50	0	17432240	2.19e-05	0.000697
CDH10	30232	737	-29	1579760	442120	0	7	0	0	50	0	15117760	2.2e-05	0.000698
HTATSF1	374989	NaN	23	1567720	367640	0	7	0	0	50	0	18133080	2.25e-05	0.000706
PPP1R3A	12173	914	-21	2247000	594720	0	7	0	0	50	0	15091160	2.26e-05	0.00071
COL8A1	226950	419	-2	1389080	495040	0	7	0	0	50	0	15902600	2.32e-05	0.000721
LPIN2	583114	425	44	1836800	487480	0	7	0	0	50	0	21013160	2.33e-05	0.000721
DPP10	7721	1178	-22	1792560	443520	0	7	0	0	50	0	16786000	2.39e-05	0.000731
WDR65	1068006	294	30	1406720	390880	0	7	0	0	50	0	15965880	2.41e-05	0.000736
CDH7	4645	524	-49	1576680	439320	0	7	0	0	50	0	17657640	2.55e-05	0.000769
BCL9	NaN	NaN	NaN	2754920	861280	0	7	0	0	50	1	32043200	2.59e-05	0.000777
GRIN2A	109137	922	-9	2945880	786240	0	7	0	0	50	0	19109440	2.6e-05	0.000779
GLIS3	170537	983	-1	1821400	558320	0	7	0	0	50	0	19139680	2.67e-05	0.000794
KDM2A	1502318	162	42	2355080	642880	0	7	0	0	50	0	21387800	2.7e-05	0.000798
FBXO42	788646	186	42	1421280	418320	0	7	0	0	50	0	15630160	2.71e-05	0.000803
HCN1	80822	1235	-24	1756440	514080	0	7	0	0	50	0	15674400	2.88e-05	0.000841
CCDC33	604483	222	45	1699880	486640	0	7	0	0	50	0	15075480	2.96e-05	0.000854
CRYBG3	123806	723	0	2102520	537600	0	7	0	0	50	0	18594240	2.99e-05	0.000861
AR	106188	NaN	-7	1823360	539560	0	7	0	0	50	0	16117920	2.99e-05	0.000861
KLHL1	4513	1341	-27	1507520	413560	0	7	0	0	50	0	16170280	3.01e-05	0.000863
SLCO2A1	547213	487	21	1286880	379680	0	7	0	0	50	0	13541640	3.23e-05	0.000907
DPP8	620582	187	39	1858080	474600	0	7	0	0	50	0	15968960	3.34e-05	0.000931
LRSAM1	784133	209	45	1508360	396760	0	7	0	0	50	0	15728160	3.34e-05	0.000931
MTIF2	964970	349	25	1485680	394240	0	7	0	0	50	0	15459080	3.37e-05	0.000936
CBLB	169365	628	0	1981280	556360	0	7	0	0	50	0	16909480	3.43e-05	0.000945
RNF19A	1009773	212	41	1689800	454720	0	7	0	0	50	0	17331160	3.58e-05	0.000975
PRDM9	15618	1069	-19	1815800	473200	0	7	0	0	50	0	15242080	3.66e-05	0.000989
UBAP2L	1841112	185	32	2217320	655480	0	7	0	0	50	0	18515280	3.73e-05	0.001
LPHN2	55308	1274	-19	2835000	766920	0	7	0	0	50	0	16755760	3.8e-05	0.00102
PIWIL3	399624	395	-4	1811880	480480	0	7	0	0	50	0	14745080	4.13e-05	0.00108
NUBPL	335822	583	-7	656040	185640	0	7	0	0	50	1	12277440	4.17e-05	0.00109
UPF1	1302747	189	27	2255120	642040	0	7	0	0	50	0	18244240	4.22e-05	0.00109
CRB1	212549	428	-23	2840320	742280	0	7	0	0	50	1	20494040	4.25e-05	0.0011
DIAPH2	56713	NaN	30	2327080	582680	0	7	0	0	50	0	18791360	4.25e-05	0.0011
PCDH17	8275	1095	-28	2240280	693000	0	7	0	0	50	0	21742560	4.4e-05	0.00111
KIAA2022	251853	NaN	7	3026800	806120	0	7	0	0	50	0	17134880	4.54e-05	0.00114
MAGI2	17425	1055	-24	2900520	839160	0	7	0	0	50	0	22833440	4.7e-05	0.00117
LIG4	71759	952	-32	1823920	477680	0	7	0	0	50	0	14284480	4.79e-05	0.00118
THSD7B	11902	824	-16	3220280	842800	0	7	0	0	50	0	17883320	4.9e-05	0.0012
EHMT1	977227	583	38	2665040	736960	0	7	0	0	50	0	14732200	5e-05	0.00121
KLHDC7B	1075525	207	42	1099280	400120	0	7	0	0	50	0	16845640	5.05e-05	0.00122
PCDHA13	NaN	NaN	NaN	1837080	593880	0	7	0	0	50	1	31775800	5.4e-05	0.00128
ZNF521	24828	599	-1	2657480	671440	0	7	0	0	50	0	19988920	5.6e-05	0.00132
MCF2	68546	NaN	-2	2178680	508480	0	7	0	0	50	0	15453200	7.02e-05	0.00156
AK7	328475	560	14	1505560	377720	0	7	0	0	50	1	18122160	7.55e-05	0.00164
SLC4A4	216580	975	-4	2392320	631680	0	7	0	0	50	0	16651320	7.56e-05	0.00164
DIAPH1	696745	502	14	2589440	709240	0	7	0	0	50	0	17682840	8.14e-05	0.00174
ATP13A4	144678	776	-2	2450840	663040	0	7	0	0	50	0	16528680	8.54e-05	0.00181
LRRC43	808864	187	12	1294440	401520	0	7	0	0	50	0	16249520	8.75e-05	0.00185
GPR125	101844	818	16	2634520	757400	0	7	0	0	50	1	14775320	9.17e-05	0.0019
ZNF808	546511	1005	-53	1831480	456680	0	7	0	0	50	1	15378720	9.29e-05	0.00191
EIF4G3	661924	406	22	3216920	880600	0	7	0	0	50	0	21114800	9.48e-05	0.00195
KDM5A	305933	480	27	3433080	918960	0	7	0	0	50	0	15895320	0.000103	0.00206
PZP	352696	301	19	3012800	843640	0	7	0	0	50	0	19351920	0.000103	0.00206
AP3B1	262852	592	40	2250080	596680	0	7	0	0	50	0	14410480	0.000104	0.00208
CACHD1	213591	581	-6	2505160	666680	0	7	0	0	50	0	16022720	0.000105	0.00208
BRD4	557083	381	20	2732240	777280	0	7	0	0	50	0	17276280	0.000109	0.00214
HECW1	496063	617	13	3241280	902440	0	7	0	0	50	0	14698040	0.000112	0.00218
MYO1H	438867	470	39	2131080	547680	0	7	0	0	50	1	17100440	0.000112	0.00218
YLPM1	878419	232	43	4255160	1222480	0	7	0	0	50	0	19180280	0.000115	0.00222
MMP2	129512	538	-28	1355200	355040	0	7	0	0	50	1	18413080	0.000115	0.00223
ABCC3	1585602	196	18	3075240	946680	0	7	0	0	50	0	19101600	0.000117	0.00225
FHAD1	NaN	NaN	NaN	2938040	723520	0	7	0	0	50	1	31905440	0.00012	0.00228
ACIN1	1261207	185	41	2756320	811160	0	7	0	0	50	0	16967440	0.000121	0.00229
FANCA	1234390	219	41	2968280	848680	0	7	0	0	50	0	18223800	0.000123	0.00231
ABCA7	2387949	206	26	4186000	1375640	0	7	0	0	50	0	25481680	0.000127	0.00236
RASAL2	168177	435	-9	2598960	716520	0	7	0	0	50	0	15769320	0.000128	0.00238
C6	252021	888	-14	1929480	483840	0	7	0	0	50	1	15142120	0.000134	0.00247
IQSEC2	886836	NaN	77	2973040	935480	0	7	0	0	50	0	17805480	0.000135	0.00247
COL16A1	1126016	197	37	3258360	1021440	0	7	0	0	50	0	14063560	0.000137	0.00249
ZNF578	547660	989	-53	1213240	286160	0	7	0	0	50	1	15138760	0.000142	0.00256
ABCB4	225315	837	8	2608760	726880	0	7	0	0	50	0	15344000	0.000144	0.00259
COL5A2	237205	422	1	2985920	972160	0	7	0	0	50	0	17526040	0.000145	0.0026
COL5A3	1386309	413	1	3470040	1153320	0	7	0	0	50	0	20363560	0.000146	0.0026
ABCB5	164218	648	4	2585520	706440	0	7	0	0	50	0	14964600	0.000153	0.00269
RPGR	141269	NaN	28	2754360	666120	0	7	0	0	50	1	19943560	0.000154	0.0027
NRXN3	21523	905	-32	2372440	649880	0	7	0	0	50	0	13501880	0.000164	0.00281
JAKMIP3	146849	592	-12	1743280	456680	0	7	0	0	50	0	17572520	0.00017	0.00289
CSF2RB	750264	469	44	1758960	544320	0	7	0	0	50	0	17489920	0.000177	0.00297
NTRK3	124519	730	-57	1887480	508200	0	7	0	0	50	0	18600960	0.000182	0.00303
PBRM1	1217701	231	47	3367280	850360	0	7	0	0	50	0	18623920	0.000183	0.00304
ATXN2L	1146511	221	56	2273600	706720	0	7	0	0	50	0	21573440	0.000204	0.0033
EPRS	630371	608	-8	3113320	803600	0	7	0	0	50	0	16713200	0.000205	0.0033
GRIK1	71816	904	-14	1972880	531160	0	7	0	0	50	0	18685800	0.000205	0.00331
CFHR5	217857	853	-24	1171520	295120	0	7	0	0	50	2	15627080	0.000209	0.00336
NLRX1	1258103	195	57	1966440	661080	0	7	0	0	50	0	18469640	0.000211	0.00338
CCDC18	657064	412	9	2970520	693560	0	7	0	0	50	0	15618120	0.000222	0.0035
MACC1	220237	676	13	1703520	459480	0	7	0	0	50	1	18729480	0.000227	0.00355
ALK	202198	882	19	3228120	950880	0	7	0	0	50	0	16800000	0.00023	0.00358
KIF3B	920221	146	58	1500520	411320	0	7	0	0	50	1	16307480	0.000233	0.00362
CCDC114	1265470	217	34	1353240	381360	0	7	0	0	50	1	14622440	0.000239	0.00365
ENPP2	255492	552	7	1975960	484400	0	7	0	0	50	0	17737160	0.000242	0.00366
MCF2L	789438	285	25	2464560	693840	0	7	0	0	50	0	21666680	0.000258	0.00383
UPF2	353958	125	28	2641240	637280	0	7	0	0	33	0	13296920	0.000261	0.00385
EGFLAM	159917	497	-12	2052120	573720	0	7	0	0	50	0	17905440	0.000264	0.00387
NALCN	47011	804	5	3586800	939960	0	7	0	0	50	0	17957520	0.000267	0.00389
MN1	107535	256	-110	2516920	815360	0	7	0	0	50	0	21775600	0.00027	0.00391
RPTOR	782748	381	22	2714320	763280	0	7	0	0	50	0	23460920	0.000271	0.00392
DENND2C	626568	394	8	1788640	462560	0	7	0	0	50	0	15187200	0.000286	0.00407
NLRP6	1463610	437	24	1701560	571480	0	7	0	0	50	0	14341320	0.000293	0.00413
NRK	18768	NaN	2	3211320	871920	0	7	0	0	50	0	15634360	0.000297	0.00416
PPFIA2	20298	1132	-25	2590840	683480	0	7	0	0	50	0	21667240	0.0003	0.00419
ARHGAP6	65396	NaN	34	1995280	602840	0	7	0	0	50	0	16505160	0.00031	0.00427
PRDM16	248448	632	16	2543800	729680	0	7	0	0	50	0	21015680	0.000311	0.00428
ZNF226	554986	634	-28	1681960	404600	0	7	0	0	50	0	13851600	0.000314	0.0043
RAPGEF4	397338	345	16	2114000	548800	0	7	0	0	50	0	17304560	0.00032	0.00437
SMEK1	340189	467	40	1683920	435400	0	7	0	0	50	1	16576840	0.000322	0.00439
EXOC4	618702	965	12	1987440	534240	0	7	0	0	50	0	16148440	0.000327	0.00442
PLXNB2	939384	257	70	3671360	1080520	0	7	0	0	50	1	15408680	0.000331	0.00444
CLEC16A	378690	430	37	2135840	594160	0	7	0	0	50	0	17150840	0.000339	0.00452
MYH14	1215275	528	26	4042080	1232280	0	7	0	0	50	0	18907560	0.000346	0.00458
CNTN1	22448	1105	-22	2094120	551040	0	7	0	0	50	0	16598680	0.000353	0.00464
TEX14	735964	268	13	3062640	803880	0	7	0	0	50	0	24164000	0.000358	0.00468
ZNF99	83716	1439	-72	2144240	490840	0	7	0	0	50	0	16904720	0.000358	0.00468
TENC1	1726226	177	38	2847600	889560	0	7	0	0	34	0	13162240	0.000362	0.0047
CHL1	25264	796	9	2523920	650440	0	7	0	0	50	0	19687920	0.00037	0.00477
TEX10	246976	476	12	1877680	523040	0	7	0	0	50	0	14609840	0.000373	0.00479
FAM13A	160978	576	8	2133040	550760	0	7	0	0	50	0	16309160	0.000394	0.00497
SBNO2	2398425	234	17	2792720	847000	0	7	0	0	50	0	21245560	0.0004	0.00501
DOCK10	123941	521	11	4543000	1153040	0	7	0	0	50	0	20303080	0.000411	0.0051
PHF8	830265	NaN	30	2259600	624120	0	7	0	0	50	0	16996560	0.000413	0.00513
TPO	56524	599	-23	1848000	558600	0	7	0	0	50	0	13768160	0.000426	0.00521
TRO	244459	NaN	-8	2883440	886480	0	7	0	0	50	0	21474880	0.000426	0.00521
EPHA8	407931	541	25	2093000	639520	0	7	0	0	50	1	18798640	0.000431	0.00524
BRIP1	326357	412	-9	2550800	663040	0	7	0	0	50	0	18701480	0.000448	0.00538
MAST3	1249693	226	42	2571800	816760	0	7	0	0	50	0	18784080	0.000453	0.00542
MAP3K13	953031	397	36	1951040	529480	0	7	0	0	50	0	14157360	0.000461	0.00548
PCDHGB2	662513	568	2	1801800	566160	0	7	0	0	50	0	19626880	0.000465	0.00552
SETD1B	NaN	NaN	NaN	3713920	1190000	0	7	0	0	50	1	32371920	0.000474	0.0056
RASGRP4	1459788	221	4	1349600	402640	0	7	0	0	33	0	9693880	0.000476	0.0056
CCDC66	178940	477	24	1984920	468720	0	7	0	0	50	0	14104720	0.000492	0.00575
CLSTN3	1872466	224	33	1920240	548520	0	7	0	0	50	2	18710160	0.000507	0.00587
PSMD2	1447013	268	44	1834280	525280	0	7	1	0	50	2	22079960	0.00051	0.00589
TRPM3	135903	707	-9	3538920	947520	0	7	0	0	50	2	23033920	0.000532	0.00605
IPO7	566709	145	21	2167200	531720	0	7	0	0	50	0	14913920	0.000542	0.00612
HDLBP	1287793	317	29	2583840	701400	0	7	0	0	50	0	17652040	0.000554	0.00621
RBBP8	254087	158	40	1913520	415800	0	7	0	0	50	0	13032320	0.000559	0.00625
PCNXL3	4038877	202	49	3970400	1272040	0	7	0	0	50	0	16308880	0.000564	0.00627
WDR17	133039	616	-8	2718520	716240	0	7	0	0	50	0	18298000	0.00058	0.00642
ASXL3	7579	1014	-10	4413920	1292200	0	7	0	0	50	0	17970400	0.000583	0.00645
COL1A1	1277832	210	26	2883720	976080	0	7	0	0	50	0	18767560	0.000643	0.00689
FAM193A	637151	209	46	2478560	665560	0	7	0	0	50	0	15912400	0.000669	0.00704
TAOK2	2038342	238	60	2979760	964880	0	7	0	0	50	0	18653600	0.000722	0.00737
CACNA1G	1559131	196	19	4862760	1476720	0	7	0	0	50	0	18543840	0.000745	0.00753
DNMT1	1702441	200	23	3359720	889840	0	7	0	0	50	0	20437480	0.000787	0.00778
OTOF	787643	408	41	4274200	1188320	0	7	0	0	50	0	15964760	0.000805	0.0079
ARFGEF2	808420	174	49	3674160	954240	0	7	0	0	50	0	13704040	0.000809	0.00792
DISP2	872646	184	42	2654400	903840	0	7	0	0	49	0	15993320	0.000812	0.00793
CCNB3	45831	NaN	1	2815120	739760	0	7	0	0	50	0	16830520	0.000831	0.00804
PCDH11X	123263	NaN	-21	2722720	796880	0	7	0	0	50	0	15905120	0.000892	0.00838
UHRF1BP1L	184820	559	7	3002720	774760	0	7	0	0	50	0	17310720	0.000927	0.00863
CHD8	710667	380	34	5191480	1447880	0	7	0	0	50	0	18637360	0.000933	0.00866
MYOF	458453	380	16	4256840	1117480	0	7	0	0	50	0	15085560	0.000979	0.00896
RIF1	228411	589	19	5019840	1329720	0	7	0	0	50	0	13250160	0.000991	0.00902
PHLPP1	229775	442	34	3335640	1047480	0	7	0	0	50	0	18747960	0.001	0.00911
ZNF568	265140	1008	-41	1329440	309400	0	7	0	0	50	4	16090200	0.00101	0.00911
CUL9	1308754	363	35	5000800	1478960	0	7	0	0	50	0	17570000	0.00101	0.00912
ATAD2	544857	225	30	2853760	742280	0	7	0	0	50	0	15952720	0.00102	0.00918
CTTNBP2	96915	674	-11	3325840	943040	0	7	0	0	50	1	22709680	0.00104	0.00928
BAI3	11277	1175	-22	3132640	806120	0	7	0	0	50	0	17189200	0.00108	0.00951
LAMC1	767936	374	17	3283840	864080	0	7	0	0	50	0	17984400	0.00108	0.00954
USP32	913326	361	6	3297840	857640	0	7	0	0	50	0	11363240	0.00109	0.00955
TET2	188424	632	24	4055800	1096760	0	7	0	0	45	0	13930000	0.0011	0.00963
ABCA2	1951939	202	40	4928000	1509760	0	7	0	0	50	0	16825480	0.00112	0.0098
DOT1L	1658089	199	28	3033800	934360	0	7	0	0	50	0	16261000	0.00116	0.01
GCN1L1	1586296	225	52	5315240	1611400	0	7	0	0	50	0	17844400	0.0012	0.0102
DSEL	18159	527	-33	2435160	646800	0	7	0	0	50	1	15777720	0.00122	0.0103
CNTN3	5646	949	-21	2092440	572880	0	7	0	0	50	0	16211720	0.00124	0.0104
MYT1L	54881	901	-24	2450280	601440	0	7	0	0	50	1	15068760	0.00132	0.0108
CEP152	418237	340	6	3434480	821800	0	7	0	0	50	0	17551240	0.00134	0.0109
CDH11	23628	1085	-56	1596840	445200	0	7	0	0	27	0	8082760	0.00138	0.0111
TANC1	311739	405	27	3712520	1067920	0	7	0	0	50	0	18749920	0.00139	0.0112
EIF4G1	1447013	268	44	3187520	948640	0	7	0	0	50	2	22079960	0.00148	0.0116
HIPK1	350373	545	10	2453360	736120	0	7	0	0	50	1	14772800	0.00154	0.0119
CKAP5	1075464	145	38	4151280	1116360	0	7	0	0	50	1	22022560	0.00156	0.012
COL2A1	374433	246	47	2943360	984480	0	7	0	0	50	0	14011480	0.00166	0.0124
GPATCH8	1121044	166	30	2960440	852320	0	7	0	0	50	0	14084000	0.00166	0.0124
NOTCH4	2119974	392	28	3942960	1207920	0	7	0	0	50	0	18698680	0.00167	0.0125
UTRN	183454	750	11	7113680	1786960	0	7	0	0	50	0	16350040	0.00171	0.0127
AKAP12	340429	383	11	3514560	1011360	0	7	0	0	50	0	16440480	0.00175	0.0128
INSR	558979	505	21	2775640	780080	0	7	0	0	50	0	12969320	0.00175	0.0129
BMS1	420649	787	-27	2642640	664440	0	7	0	0	50	1	14988400	0.00187	0.0134
RTN4	913521	362	11	2380840	682640	0	7	0	0	50	0	10860360	0.00188	0.0135
CDC42BPB	824377	286	43	3486560	948640	0	7	0	0	50	0	15825040	0.00191	0.0136
TRPM6	95662	726	-16	4191040	1071560	0	7	0	0	50	0	18935840	0.00194	0.0137
ZNF638	328513	459	19	4021080	1053360	0	7	0	0	50	0	17780560	0.00207	0.0142
RALGAPA2	239875	869	6	3819200	1034320	0	7	0	0	50	0	16713200	0.00214	0.0145
AGRN	1971475	239	15	3983280	1291920	0	7	1	0	50	1	20057800	0.00217	0.0146
KIAA1429	534075	405	36	3679480	1011920	0	7	0	0	50	0	16010400	0.00217	0.0146
ARID4B	550877	297	22	2722720	663320	0	7	0	0	50	0	17218600	0.0022	0.0148
MAML3	351118	591	8	2239160	637840	0	7	0	0	50	1	16481920	0.00258	0.0162
COL27A1	224550	425	3	3675280	1215200	0	7	0	0	50	0	15024520	0.00262	0.0164
KIDINS220	280134	559	14	3576720	986160	0	7	0	0	50	1	17521840	0.00265	0.0165
COL22A1	5667	846	-22	3267040	1048040	0	7	0	0	50	2	14943040	0.00266	0.0165
ZNF318	1262275	273	43	4445840	1331680	0	7	0	0	46	0	18040120	0.00268	0.0166
TPR	271754	338	-19	4874240	1252720	0	7	0	0	38	0	13067320	0.00273	0.0168
ARHGEF18	613770	308	30	2331560	690760	0	7	0	0	50	1	17248560	0.00301	0.0177
HIVEP1	210548	453	33	5314400	1561840	0	7	0	0	50	0	20614720	0.00307	0.0179
MAST1	1937827	226	32	3069360	975240	0	7	1	0	50	1	16589160	0.00309	0.018
SHANK1	632386	593	31	4089960	1433880	0	7	0	0	50	0	15689240	0.00317	0.0183
TRIP11	336377	375	30	4063080	993720	0	7	0	0	50	0	15424080	0.00328	0.0187
LRRC37A3	802924	241	8	3202640	954520	0	7	0	0	33	0	11506040	0.00386	0.0208
MYO7B	528013	229	36	4284560	1204840	0	7	0	0	50	0	15183560	0.00402	0.0213
VPS13C	115338	586	14	7752080	2013760	0	7	0	0	50	0	17987480	0.00458	0.023
LAMA2	67993	771	-6	6377280	1707720	0	7	0	0	50	0	20947920	0.00505	0.0246
DENND4A	522427	240	42	3888360	1021440	0	7	0	0	50	0	12430320	0.00547	0.026
ZC3H13	576966	679	49	3151400	846160	0	7	0	0	50	0	9973040	0.00564	0.0266
DOCK3	395621	756	25	4196920	1097600	0	7	0	0	50	0	18220160	0.00638	0.029
EXPH5	369515	500	13	3955560	1076040	0	7	0	0	50	1	16963800	0.00805	0.0339
EHMT2	2485614	188	36	2430680	713440	0	7	0	0	50	3	16728880	0.00906	0.0371
NBEAL2	537135	371	45	5379080	1741600	0	7	0	0	50	0	14421680	0.00921	0.0375
KIAA1377	418167	411	-19	2261000	589960	0	7	0	0	50	1	15900640	0.0151	0.0549
CSMD2	137660	907	16	7045080	1978200	0	7	0	0	50	0	14893200	0.0184	0.0644
LAMA3	317706	216	60	6903120	1895880	0	7	1	0	50	1	16876440	0.0223	0.0751
FRYL	287083	428	52	6166440	1633800	0	7	0	0	29	0	11493160	0.0263	0.0851
SVIL	138938	504	1	4448920	1250480	0	7	0	0	16	0	6158040	0.0266	0.0861
KIAA2018	453036	419	24	4390680	1286040	0	7	0	0	50	2	17015600	0.0267	0.0861
BSG	1647685	255	-8	799120	230720	0	6	0	0	50	0	14760480	0	0
C1orf94	28616	907	16	1177680	351960	0	6	0	0	50	0	18340840	0	0
CFP	775214	NaN	38	945560	270760	0	6	0	0	50	0	18531240	0	0
CYTH3	NaN	NaN	NaN	845600	202720	0	6	0	0	50	1	31384640	0	0
FSCN1	1965381	192	56	970200	288120	0	6	0	0	50	0	16666160	0	0
GABRB3	21132	1430	-54	1007440	284480	0	6	0	0	50	0	22094240	0	0
GFPT2	1453124	362	19	1404200	379120	0	6	0	0	50	0	18952920	0	0
HIST1H2AK	228884	634	40	246120	85680	0	6	0	0	50	0	11643800	0	0
MAGT1	549266	NaN	20	757120	202160	0	6	0	0	50	0	18135600	0	0
RNF41	2878057	171	43	642600	175560	0	6	0	0	50	0	19929840	0	0
RPA1	1473497	224	18	1274280	334320	0	6	0	0	50	0	18619160	0	0
TRUB2	1813435	201	46	661080	200760	0	6	0	0	50	0	16399320	0	0
ZIM2	221899	902	-70	1074920	267400	0	6	0	0	50	0	17193960	0	0
ZNF479	13773	995	-29	1074920	261520	0	6	0	0	50	0	18817960	0	0
IFNGR1	117339	309	35	990360	265440	0	6	0	0	50	0	15373680	7.5e-07	4.88e-05
DCDC1	84163	938	-25	724360	193760	0	6	0	0	50	0	18393200	1.04e-06	6.21e-05
ELF3	751933	168	31	764120	200200	0	6	0	0	50	0	15871240	1.05e-06	6.22e-05
TGFBR2	80018	417	-9	1198400	319480	0	6	0	0	50	0	17077200	1.06e-06	6.27e-05
ZNF829	308757	976	-38	1056160	260960	0	6	0	0	50	1	16100840	1.72e-06	9.4e-05
TRAF2	1950713	176	39	1016400	282240	0	6	0	0	50	0	18029480	1.95e-06	0.000106
TAPBP	1456953	262	30	976080	328440	0	6	0	0	50	0	16473800	2.37e-06	0.000126
CDT1	813333	189	51	1062600	347760	0	6	0	0	50	0	16207520	3.02e-06	0.000157
NCOA5	595034	381	53	1149400	335720	0	6	0	0	50	0	20143760	3.13e-06	0.00016
PPAP2B	39932	563	7	628600	174440	0	6	0	0	50	0	21903280	3.99e-06	0.000195
CHRNA5	505832	375	46	953960	246400	0	6	0	0	50	0	16319800	4.87e-06	0.000226
GAD1	352183	519	31	1258880	327040	0	6	0	0	50	0	21402920	5e-06	0.000231
SPNS1	1189140	257	55	1022560	350840	0	6	0	0	50	0	17281600	5.11e-06	0.000235
HSPA8	709511	307	8	1295280	362040	0	6	0	0	50	0	20340880	5.35e-06	0.000241
HGFAC	547964	412	46	1302840	397320	0	6	0	0	50	0	17718960	5.62e-06	0.000251
TMTC1	99753	510	-15	1576680	433440	0	6	0	0	50	0	21215040	5.79e-06	0.000257
GPR107	622734	222	29	1244040	334320	0	6	0	0	50	0	16715440	5.82e-06	0.000258
CRX	881316	336	39	579320	186760	0	6	0	0	50	0	17700480	5.93e-06	0.000261
FAM120B	366503	600	-4	1836240	493080	0	6	0	0	50	0	12833800	6.4e-06	0.000276
TRAP1	611617	242	43	1433040	405720	0	6	0	0	50	0	18682720	6.57e-06	0.000282
HLTF	369132	386	8	2101680	527520	0	6	0	0	50	0	19050920	6.66e-06	0.000286
RARG	1677275	191	49	1006040	292600	0	6	0	0	50	0	15752800	6.84e-06	0.000292
USP17L2	475312	625	3	1044680	293440	0	6	0	0	50	0	16354240	6.86e-06	0.000292
GMPS	345838	388	4	1415960	385000	0	6	0	0	50	0	17460800	8.15e-06	0.000331
ADAM21	423685	706	22	1434160	387800	0	6	0	0	50	0	20298880	1.01e-05	0.000389
ZBTB47	359739	329	38	1479240	422520	0	6	0	0	50	0	16071160	1.34e-05	0.000483
IFI16	97615	866	7	1487640	385560	0	6	0	0	50	0	15670200	1.51e-05	0.00053
ADD1	669373	264	45	1574440	442400	0	6	0	0	50	0	16491160	1.55e-05	0.000538
ARHGAP23	NaN	NaN	NaN	2705080	888440	0	6	0	0	50	1	32070360	1.61e-05	0.000556
ZBTB20	86308	644	10	1454880	425040	0	6	0	0	50	1	19043360	1.61e-05	0.000556
ITGA8	110825	853	-3	2196040	584360	0	6	0	0	50	0	15825880	1.7e-05	0.000574
GIMAP4	563029	671	24	661640	176680	0	6	0	0	50	0	14245560	1.71e-05	0.000575
ABHD13	71759	952	-32	666680	188440	0	6	0	0	50	0	14284480	1.73e-05	0.00058
DNAJB14	202808	682	36	789320	191800	0	6	0	0	50	0	16597280	1.83e-05	0.000605
ARHGEF9	108759	NaN	-13	1105720	257600	0	6	0	0	50	0	18888520	1.96e-05	0.00064
MAGEA3	201810	NaN	-3	614880	182280	0	6	0	0	50	0	12752600	1.99e-05	0.000646
ANKRD34A	NaN	NaN	NaN	914200	338240	0	6	0	0	50	1	31520160	2.08e-05	0.000669
RGS22	290819	449	22	2642080	636440	0	6	0	0	50	0	17650360	2.31e-05	0.000719
NPY5R	74427	1197	-18	882560	244720	0	6	0	0	50	0	17173800	2.42e-05	0.000737
PRSS48	203766	298	16	651000	189840	0	6	0	0	50	0	12012840	2.85e-05	0.000833
MLPH	468096	440	11	1218560	346360	0	6	0	0	50	0	22353240	2.9e-05	0.000845
PLD5	75320	854	-18	923160	228480	0	6	0	0	50	0	16399880	3.05e-05	0.000872
ZNF609	841050	278	43	2779000	806120	0	6	0	0	50	0	17307640	3.07e-05	0.000876
BMPR2	369483	417	30	2077600	581000	0	6	0	0	50	0	18119920	3.15e-05	0.000895
DHX16	2115149	171	41	2094680	622720	0	6	0	0	50	0	18189640	3.21e-05	0.000904
ZNF814	NaN	NaN	NaN	1743000	420840	0	6	0	0	50	1	31602760	3.38e-05	0.000938
FLRT2	18925	671	-45	1278760	386960	0	6	0	0	50	0	22218840	3.43e-05	0.000945
DDX11	335562	591	-4	2037000	501480	0	6	0	0	50	0	12309640	3.47e-05	0.00095
HLA-C	3244502	401	38	733880	216160	0	6	0	0	50	0	12343520	3.59e-05	0.000976
FMNL3	1919377	265	60	2090200	584360	0	6	0	0	50	0	17586800	3.62e-05	0.000983
IQCG	612221	410	33	934640	217840	0	6	0	0	50	0	15642200	3.65e-05	0.000989
FAM189A2	216587	539	0	896560	273560	0	6	0	0	50	0	15224440	3.68e-05	0.000992
GCAT	1385064	203	66	879200	276640	0	6	0	0	50	0	14568960	3.97e-05	0.00105
C1orf116	451418	155	25	1153600	373520	0	6	0	0	50	0	18748520	3.99e-05	0.00105
ARHGAP36	65931	NaN	13	1089480	325080	0	6	0	0	50	0	17983000	4e-05	0.00105
USP21	728669	234	37	1107120	359520	0	6	0	0	50	0	17718960	4.18e-05	0.00109
SLC24A1	501873	240	44	956760	252840	0	6	0	0	50	0	15445640	4.3e-05	0.0011
SAP130	541058	248	36	2121280	677600	0	6	0	0	50	0	17079720	4.3e-05	0.0011
GMEB1	817267	128	27	1160880	320040	0	6	0	0	50	0	18724720	4.3e-05	0.0011
BAG5	867608	225	39	975520	263480	0	6	0	0	50	0	15407000	4.35e-05	0.00111
ATP7B	353147	461	28	2896880	864640	0	6	0	0	50	0	16553320	4.36e-05	0.00111
CAPN3	592239	284	38	1762040	432040	0	6	0	0	50	0	14105280	4.4e-05	0.00111
SMC5	196227	395	-11	2298520	559160	0	6	0	0	50	0	18303600	4.49e-05	0.00113
PRKCA	206987	603	-27	1405880	345520	0	6	0	0	50	0	21802760	4.61e-05	0.00115
TBL1XR1	135357	433	0	1072680	272160	0	6	0	0	50	0	16921800	4.61e-05	0.00115
GPC5	12353	1007	-9	1147160	320320	0	6	0	0	50	0	18092480	4.61e-05	0.00115
ANKRD13D	1369264	177	44	1215760	358400	0	6	0	0	50	0	18773440	4.65e-05	0.00116
DRP2	417357	NaN	26	1962240	525840	0	6	0	0	50	1	19561640	4.74e-05	0.00117
KLC2	2133752	236	53	1256640	367080	0	6	0	0	50	0	19255320	4.77e-05	0.00117
CCDC105	990597	524	16	986440	295400	0	6	0	0	50	0	15279040	4.87e-05	0.0012
ACSF2	1332860	200	23	1251040	351680	0	6	0	0	50	0	19016760	4.89e-05	0.0012
SLC7A14	372782	466	24	1508920	456680	0	6	0	0	50	0	22921920	4.9e-05	0.0012
PRAMEF4	118495	792	12	948920	268240	0	6	0	0	50	0	14349440	5.25e-05	0.00125
FAM184A	115280	856	-1	2371880	560560	0	6	0	0	50	0	18117400	5.27e-05	0.00126
FAM111A	542222	686	9	1244320	308000	0	6	0	0	50	0	18446680	5.28e-05	0.00126
CNOT3	735613	439	-53	1531040	426160	0	6	0	0	50	0	23120160	5.29e-05	0.00126
AKT1	711772	247	36	998200	257600	0	6	0	0	50	0	14810600	5.56e-05	0.00131
PRKCI	361822	270	18	1258320	303240	0	6	0	0	50	0	18276720	5.61e-05	0.00132
IDS	179393	NaN	3	1125320	315280	0	6	0	0	50	0	16451400	5.82e-05	0.00135
DCAF8	866729	355	27	1219960	327320	0	6	0	0	50	0	17098200	6e-05	0.00139
MAP3K1	200595	412	38	3003840	872760	0	6	0	0	50	0	15794520	6.12e-05	0.0014
REL	635308	439	34	1263920	332080	0	6	0	0	50	0	18153240	6.15e-05	0.00141
HSP90AA1	1488666	145	41	1750560	441000	0	6	0	0	50	0	23133320	6.24e-05	0.00142
FKBP10	1760409	175	35	1154160	345240	0	6	0	0	50	0	16488920	6.26e-05	0.00142
ZMAT1	262044	NaN	16	1318240	310520	0	6	0	0	50	0	18198040	6.55e-05	0.00148
DMWD	929036	203	43	1278200	437920	0	6	0	0	50	0	17785880	6.78e-05	0.00152
STXBP4	132396	845	-50	1145760	304080	0	6	0	0	50	0	15606920	6.82e-05	0.00153
RNF220	742455	355	34	1147440	325080	0	6	0	0	50	0	15555960	6.9e-05	0.00154
MZF1	2673870	276	11	1415680	453320	0	6	0	0	50	0	19047000	7.07e-05	0.00156
TSKS	1699718	192	47	1171800	359520	0	6	0	0	50	0	15474480	7.49e-05	0.00163
NLGN4X	13333	NaN	-22	1611960	460320	0	6	0	0	50	0	21696360	7.51e-05	0.00163
SIGLEC10	393294	583	17	1372840	419720	0	6	0	0	50	0	18424560	7.59e-05	0.00164
CRAMP1L	1534704	320	36	2479680	784560	0	6	0	0	50	0	17196760	7.66e-05	0.00165
JPH2	526607	344	21	1343160	441000	0	6	0	0	50	0	17790640	7.89e-05	0.0017
SLC22A2	653647	326	-9	1112160	322560	0	6	0	0	50	0	14682080	7.98e-05	0.00171
FAM71B	166999	1198	18	1179640	352520	0	6	0	0	50	0	15143800	8.15e-05	0.00174
PRDM5	19279	961	-16	1335040	305480	0	6	0	0	50	0	17146640	8.16e-05	0.00175
FAM9A	13530	NaN	-19	704200	165200	0	6	0	0	50	1	17059280	8.76e-05	0.00185
LRFN1	1793696	252	31	1422120	526680	0	6	0	0	50	0	17985240	9.11e-05	0.00189
SORBS1	295509	445	17	2746520	781480	0	6	0	0	50	0	18210360	9.11e-05	0.00189
CLASP2	463864	393	9	3067120	854840	0	6	0	0	50	0	20314560	9.16e-05	0.0019
NEK8	1695792	208	40	1372000	421400	0	6	0	0	50	1	20070680	9.18e-05	0.0019
ACTG1	3582152	268	26	746480	217840	0	6	0	0	50	0	14131600	9.23e-05	0.0019
PCDHB3	987049	724	-11	1510600	497840	0	6	0	0	50	0	18847640	9.5e-05	0.00195
WSCD1	283312	593	-11	1130640	344400	0	6	0	0	50	0	13752760	9.6e-05	0.00196
C20orf26	228680	750	-3	2558080	675920	0	6	0	0	50	0	16591680	9.92e-05	0.00201
PPEF1	141559	NaN	17	1366400	332080	0	6	0	0	50	0	16818760	9.92e-05	0.00201
PIBF1	258763	533	30	1587600	379680	0	6	0	0	50	0	18982600	0.000101	0.00204
IRF1	713465	320	66	681800	169960	0	6	0	0	50	1	15529640	0.000105	0.00209
PTPN12	306142	489	24	1613920	413000	0	6	0	0	50	0	18997720	0.000106	0.0021
ZNF250	1539444	440	23	1134000	296520	0	6	0	0	50	0	13623120	0.000107	0.0021
ZNF813	361546	876	-58	1258880	308560	0	6	0	0	50	0	15003520	0.00011	0.00214
BEST3	499701	394	14	1345400	370720	0	6	0	0	50	0	15553440	0.000112	0.00218
RARS2	236344	534	28	1213800	312480	0	6	0	0	50	0	13923840	0.000115	0.00222
ZSCAN5B	486579	522	-32	983080	276920	0	6	0	0	50	1	13320720	0.000116	0.00225
SPARCL1	526761	537	16	1385160	324240	0	6	0	0	50	0	16173920	0.000117	0.00225
LIMK1	1047202	219	52	1310400	372960	0	6	0	0	50	0	15299200	0.000117	0.00225
STAT2	2869106	184	52	1748600	475720	0	6	0	0	50	0	19928160	0.000117	0.00225
VPS52	1456953	262	30	1464400	423920	0	6	0	0	50	0	16473800	0.000122	0.0023
DHTKD1	341646	227	25	1855280	518560	0	6	0	0	50	0	20672120	0.000126	0.00235
SLC9A7	686372	NaN	45	1464400	422240	0	6	0	0	50	0	16590840	0.000128	0.00238
FCRL5	234921	764	25	1929480	588840	0	6	1	0	50	1	14913640	0.000128	0.00238
AFAP1L2	303560	299	6	1666560	457800	0	6	0	0	50	0	18240600	0.000132	0.00244
FASTKD1	358154	404	30	1734600	447720	0	6	0	0	50	0	18926320	0.000134	0.00246
CXorf22	3828	NaN	-13	1988840	525280	0	6	0	0	50	0	22212120	0.000134	0.00246
ZNF283	464802	286	11	1397200	328160	0	6	0	0	50	1	18061680	0.000135	0.00248
FOXM1	495532	443	28	1576400	474880	0	6	0	0	50	0	17111640	0.000136	0.00248
CNKSR2	90158	NaN	-2	2133320	551320	0	6	0	0	50	0	23081800	0.000137	0.00249
SDHA	1040169	530	24	1330840	392000	0	6	0	0	50	0	14674520	0.000139	0.00252
GRM7	4936	1156	-6	1872920	530320	0	6	0	0	50	0	20166720	0.000139	0.00252
ANAPC2	1722012	202	36	1629600	488040	0	6	0	0	50	0	17835720	0.000143	0.00256
MGAT5	177903	761	17	1529920	392000	0	6	0	0	50	0	16661400	0.000145	0.00259
MS4A14	433906	899	24	1357160	369880	0	6	0	0	50	0	14400680	0.000146	0.0026
TCEB3B	120831	639	34	1459920	440160	0	6	0	0	50	0	15846600	0.000146	0.0026
CEBPZ	488101	253	42	2188200	524160	0	6	0	0	50	0	12802160	0.000147	0.00262
PCDHGA2	662513	568	2	1814960	583240	0	6	0	0	50	0	19626880	0.000148	0.00262
DYM	241451	414	57	1375640	366520	0	6	0	0	50	1	17231480	0.000149	0.00264
MTHFR	530804	196	39	1323000	369600	0	6	0	0	50	0	13704880	0.000157	0.00273
ZNF613	452542	838	-61	1255520	313600	0	6	0	0	50	0	13313720	0.000157	0.00273
PCDHA5	896676	606	-12	1859480	593320	0	6	0	0	50	0	19071360	0.000158	0.00274
RBM5	965735	196	35	1704640	432320	0	6	0	0	50	0	17573360	0.000159	0.00275
NPAS4	1963418	182	55	1561560	485520	0	6	0	0	50	0	16504880	0.000159	0.00275
SLC9A2	75782	858	-5	1616160	469560	0	6	0	0	50	0	16465120	0.000165	0.00282
PCDHA6	896676	606	-12	1834840	585200	0	6	0	0	50	0	19071360	0.000167	0.00285
NKRF	663615	NaN	48	1404760	384440	0	6	0	0	50	0	14594440	0.000167	0.00286
TRAF3	719158	178	49	1172080	295400	0	6	0	0	50	0	11869200	0.000168	0.00286
PCDH10	9477	1355	-31	2039240	646240	0	6	0	0	50	0	21088200	0.00017	0.00289
ITGAX	1122895	481	-2	2356200	676200	0	6	0	0	50	0	13275080	0.00017	0.00289
CDC27	955548	395	18	1706880	447720	0	6	0	0	50	0	17145240	0.000172	0.00291
EPC1	511962	189	15	1692320	463960	0	6	0	0	50	0	17349640	0.000174	0.00293
LEPREL1	165372	399	3	1431080	402640	0	6	0	0	50	0	14600040	0.000177	0.00297
RABGAP1L	235125	938	7	1772680	446600	0	6	0	0	50	0	17568320	0.000179	0.003
PER3	370145	415	23	2419760	676480	0	6	0	0	50	1	17127600	0.000181	0.00302
COL15A1	199434	148	18	2775920	862120	0	6	0	0	50	0	15395800	0.000181	0.00302
POLR3E	483001	235	50	1460480	393400	0	6	0	0	50	0	14341600	0.000184	0.00305
ABCB7	183021	NaN	-5	1522360	431480	0	6	0	0	50	0	15304800	0.000185	0.00307
PLA2G4F	655295	394	36	1703800	503720	0	6	0	0	50	0	17114720	0.000186	0.00307
ITIH2	199302	528	-8	1938440	515200	0	6	0	0	50	0	18430440	0.000188	0.0031
ANKLE2	779125	601	32	1864520	543760	0	6	0	0	50	0	18665360	0.000188	0.0031
SUPT5H	1410725	230	39	2238040	604520	0	6	0	0	50	0	21790720	0.000189	0.00311
SLITRK1	9008	874	-31	1351000	405440	0	6	0	0	50	1	15709400	0.00019	0.00312
CCDC14	242712	450	20	1833720	505680	0	6	0	0	50	0	18098640	0.000196	0.0032
ZBBX	69051	928	-23	1680280	398720	0	6	0	0	50	0	16001160	0.000202	0.00328
ZFP62	NaN	NaN	NaN	1825600	450800	0	6	0	0	50	1	31632720	0.00021	0.00336
CECR2	424899	390	-46	2868320	826840	0	6	0	0	50	0	15274560	0.000211	0.00338
GRIPAP1	834590	NaN	41	1786400	464800	0	6	0	0	50	0	17077760	0.000217	0.00345
COL3A1	205492	515	-5	2904440	960400	0	6	0	0	50	0	15348200	0.000217	0.00346
GHR	248127	909	-12	1302000	338520	0	6	0	0	50	1	14492800	0.000218	0.00346
NLRP5	631041	561	-72	2387840	685720	0	6	0	0	50	0	22105720	0.000221	0.00349
IQCA1	112916	599	11	1706040	428400	0	6	0	0	50	0	16185680	0.000222	0.0035
DYRK1A	314682	366	47	1612240	423080	0	6	0	0	50	0	15256920	0.000224	0.00352
PCDHGA8	NaN	NaN	NaN	1815800	576520	0	6	0	0	50	1	31758440	0.000226	0.00354
ENPP3	127852	852	9	1842400	447440	0	6	0	0	50	0	16874760	0.000228	0.00356
AASDH	639545	594	5	2210040	606480	0	6	0	0	50	0	20762280	0.000229	0.00357
MAMLD1	311047	NaN	16	2239720	672560	0	6	0	0	50	0	21015960	0.00023	0.00358
PCDHGA6	NaN	NaN	NaN	1797880	587720	0	6	0	0	50	1	31769640	0.000235	0.00362
GRIA3	226353	NaN	-6	1901480	504280	0	6	0	0	50	0	17701040	0.000235	0.00363
TMEM132E	222789	740	-3	1878520	633920	0	6	0	0	50	0	17471160	0.000236	0.00363
ZNF182	550680	NaN	20	1321880	322000	0	6	0	0	50	0	18135600	0.000237	0.00363
NDST4	26862	1055	-20	1769600	472360	0	6	0	0	50	0	15957200	0.000238	0.00364
L1TD1	274287	422	-1	1750280	435400	0	6	0	0	50	0	16211720	0.000239	0.00365
HECTD3	939872	310	20	1727600	513520	0	6	0	0	50	0	15557080	0.00024	0.00365
IPO4	974559	220	41	2159640	664440	0	6	0	0	50	0	19321400	0.000244	0.00369
ZKSCAN2	189953	551	12	1940960	518560	0	6	0	0	50	0	17837680	0.000245	0.0037
SIGLEC1	942842	353	32	3276840	1099560	0	6	0	0	50	0	16756880	0.000246	0.00371
FAM83H	2182434	229	28	2229920	757120	0	6	0	0	50	0	19668320	0.000255	0.00381
ZMYM3	728738	NaN	25	2770600	780080	0	6	0	0	50	0	25086040	0.000256	0.00382
FSCB	131880	932	-58	1578080	503440	0	6	0	0	50	0	14240240	0.000259	0.00384
PCDHA11	NaN	NaN	NaN	1846040	590800	0	6	0	0	50	1	31772720	0.000259	0.00384
ACTN4	1596646	322	36	1882440	484680	0	6	0	0	50	0	16519160	0.000259	0.00384
ZNF12	721477	506	39	1433880	338520	0	6	0	0	50	0	19069120	0.00026	0.00385
ADAMTS18	61971	1102	-26	2482200	671160	0	6	0	0	50	0	21736400	0.000261	0.00385
RBM25	456437	274	42	1749160	438200	0	6	0	0	50	0	15599080	0.000269	0.00391
SEC24C	1009357	191	42	2173360	659960	0	6	0	0	50	0	19319440	0.000271	0.00392
EIF4ENIF1	750597	313	19	1974000	573720	0	6	0	0	50	0	17046120	0.000272	0.00392
DENND4B	2028800	222	34	2899960	963200	0	6	0	0	50	0	14379680	0.000277	0.00398
STAT6	2122802	172	52	1713600	493920	0	6	0	0	50	0	15099840	0.000278	0.004
LRRCC1	99309	1450	-7	2156840	506800	0	6	0	0	50	0	18477760	0.000279	0.004
TRIM9	373925	516	17	1452360	409920	0	6	0	0	50	2	19123440	0.00028	0.00401
ZNF615	444655	838	-57	1488200	366520	0	6	0	0	50	0	13072640	0.000281	0.00403
TNK2	934412	285	48	2163560	701680	0	6	0	0	50	0	18974200	0.000283	0.00404
MORC4	177448	NaN	31	1927800	489720	0	6	0	0	50	0	16907240	0.000283	0.00405
SEMA3A	61350	601	-27	1598520	400680	0	6	0	0	50	1	16329600	0.000286	0.00407
ACRC	848605	NaN	39	1440040	344120	0	6	0	0	50	0	12141360	0.000292	0.00413
PLEKHG4	1201743	142	56	2338280	732760	0	6	0	0	50	0	19687640	0.000294	0.00413
RBM27	394957	229	31	2146200	594720	0	6	0	0	50	0	18009600	0.000297	0.00416
KIAA1524	214268	867	2	1866200	484120	0	6	0	0	50	0	16119320	0.000297	0.00416
USP11	807577	NaN	47	1953280	543200	0	6	0	0	50	0	16779280	0.000301	0.0042
ZNF468	557083	1008	-39	1067360	260680	0	6	0	0	50	1	17369520	0.000302	0.00421
NBR1	1341175	172	25	1969240	534800	0	6	0	0	50	0	16809240	0.000308	0.00426
PPP1R12A	222118	398	-8	2116240	565880	0	6	0	0	50	0	18024720	0.00031	0.00427
MAP4K1	1503183	363	27	1750000	507920	0	6	0	0	50	0	14875840	0.000312	0.00428
TMEM132D	32086	969	-33	2173920	624960	0	6	0	0	50	0	18431560	0.000313	0.0043
ZFX	615356	NaN	50	1687560	416640	0	6	0	0	50	0	14310800	0.000314	0.0043
E2F8	132848	504	16	1726760	497560	0	6	0	0	50	0	14618520	0.000315	0.00432
CIZ1	1762678	201	44	1807120	512120	0	6	0	0	50	0	15148000	0.000326	0.00442
TDRD5	599875	613	-9	1986880	541520	0	6	0	0	50	0	16639840	0.000326	0.00442
INVS	246802	735	19	2144520	595560	0	6	0	0	50	0	17939040	0.000327	0.00442
KIT	92734	649	0	2007320	523600	0	6	0	0	50	0	16632840	0.000337	0.00451
ATP2A2	969445	178	26	2105880	599760	0	6	0	0	50	0	17344320	0.000344	0.00457
ZCCHC6	292716	429	7	3085040	772240	0	6	0	0	50	0	14435960	0.000345	0.00458
ZNF423	105426	876	-16	2590560	674520	0	6	0	0	50	0	21253960	0.000348	0.0046
SREBF1	1129921	260	21	2266600	765800	0	6	0	0	50	0	18048800	0.000349	0.00461
NRIP1	103852	526	8	2292640	628040	0	6	0	0	50	0	18165280	0.000353	0.00464
POGZ	1356854	163	37	2796080	829360	0	6	0	0	50	0	22132600	0.000355	0.00466
GRM4	1013590	629	35	1790600	540400	0	6	0	0	50	0	14157080	0.000356	0.00467
RASAL3	524410	481	33	1953280	654080	0	6	0	0	50	1	18580800	0.000356	0.00467
ARHGEF2	1880483	213	32	1965320	592480	0	6	0	0	50	1	18721920	0.000358	0.00468
MEP1A	137754	431	2	1541120	386680	0	6	0	0	50	0	12099640	0.000363	0.00472
REXO1	2226995	214	26	2368240	763280	0	6	0	0	50	0	19024880	0.000371	0.00478
USP29	311003	924	-64	1847440	481880	0	6	0	0	50	0	14792680	0.000376	0.00481
POTEF	347607	560	4	2203320	558600	0	6	0	0	50	0	17584560	0.000379	0.00484
HDAC6	823539	NaN	29	2420040	738360	0	6	0	0	50	0	19279680	0.000382	0.00486
ACLY	1857838	191	33	2244200	626920	0	6	0	0	50	0	17805760	0.000386	0.0049
GRIA1	67092	914	-3	1920240	515760	0	6	0	0	50	0	15227800	0.000387	0.0049
CYFIP1	352283	539	-19	2823240	756000	0	6	0	0	50	0	21493920	0.0004	0.00501
NOD2	294632	792	1	2035880	624400	0	6	0	0	50	0	15473640	0.000401	0.00502
SLC12A5	630342	381	51	2327360	676480	0	6	0	0	50	0	17507280	0.000413	0.00513
CGN	1385164	176	31	2392880	708400	0	6	0	0	50	0	17997840	0.000414	0.00513
IKBIP	488021	461	18	1266440	329560	0	6	0	0	50	0	14326200	0.000415	0.00513
ATP11B	228613	559	16	2432360	633640	0	6	0	0	50	0	18193560	0.000422	0.00518
MYO1F	674374	214	-7	2244760	615440	0	6	0	0	50	0	16777320	0.000422	0.00519
RALGAPB	531076	440	45	3029600	835240	0	6	0	0	50	0	22621480	0.000423	0.00519
VAC14	857297	299	26	1578080	455560	0	6	0	0	50	0	17678080	0.000426	0.00521
BCLAF1	286851	153	21	1861160	496720	0	6	0	0	50	0	20314560	0.000461	0.00548
ITGA9	477042	601	18	2117640	585480	0	6	0	0	50	0	15327760	0.000465	0.00551
MCF2L2	398145	606	24	2319520	589400	0	6	0	0	50	0	16560600	0.000485	0.00569
PHF3	256893	371	24	4131960	1057560	0	6	0	0	50	0	17653160	0.000487	0.00571
MYBPC2	1038277	491	30	2336040	634200	0	6	0	0	50	0	16425360	0.000508	0.00587
POLE	724450	495	35	4658920	1267280	0	6	0	0	50	0	19672520	0.000508	0.00587
SRRT	1339207	433	48	1801520	472360	0	6	0	0	50	0	18839520	0.000521	0.00595
ZMYM6	719158	490	30	2696960	694960	0	6	0	0	50	0	18539920	0.000544	0.00613
SETD5	781227	404	34	2856840	846720	0	6	0	0	50	0	19620160	0.000546	0.00615
DLG2	57955	1000	-20	2157120	560280	0	6	0	0	50	1	17790920	0.000565	0.00627
MAGEE1	55359	NaN	-19	1819160	595000	0	6	0	0	50	0	18331320	0.00058	0.00642
FRMPD2	112127	451	35	2647400	747880	0	6	0	0	50	0	17768800	0.000585	0.00646
CILP	720558	183	57	2331000	678720	0	6	0	0	50	0	15561280	0.000594	0.00653
IGSF9B	270106	534	-8	2629480	836360	0	6	0	0	50	0	17477320	0.000603	0.00661
SNTG2	78833	824	-24	1113560	301000	0	6	0	0	50	1	14248640	0.000604	0.00662
SOS1	805852	351	18	2717960	719320	0	6	0	0	50	0	17925320	0.000617	0.00669
TMEM209	414437	266	34	1159480	303800	0	6	0	0	50	1	14823760	0.000621	0.00673
STAG2	338292	NaN	7	2667840	640920	0	6	0	0	50	0	17219720	0.000659	0.00699
RTEL1	1110751	172	45	2631720	757680	0	6	0	0	50	0	16914800	0.000667	0.00703
DHX29	280901	417	31	2801960	737800	0	6	0	0	50	0	18006520	0.000667	0.00703
RLTPR	1065785	147	41	2843680	913640	0	6	0	0	50	1	22156960	0.000678	0.00708
GPATCH2	42648	1015	-18	1085000	280000	0	6	0	0	50	2	16063600	0.000713	0.00732
CACNA2D4	240778	593	28	2358720	633360	0	6	0	0	50	1	17891440	0.000739	0.00749
WBSCR17	38269	1094	-34	1200080	343000	0	6	0	0	50	2	17533880	0.000748	0.00756
AMPH	167080	639	7	1424920	397880	0	6	0	0	50	1	17070200	0.000749	0.00756
SLC29A4	1791782	289	11	1044960	329280	0	6	0	0	13	0	6462960	0.000749	0.00756
FAM120A	421454	547	35	2297680	665000	0	6	0	0	50	0	14195440	0.000752	0.00756
PPP1R10	2080582	271	32	1863400	568400	0	6	0	0	50	0	17014480	0.000771	0.00767
CCDC88B	1610483	257	51	2876440	934640	0	6	0	0	50	0	17604160	0.000775	0.00769
BACH1	315733	289	60	1475320	395360	0	6	0	0	50	1	16965480	0.000776	0.0077
FRMD4B	222480	432	12	2122680	559440	0	6	0	0	50	0	19323920	0.000783	0.00774
KIF5C	87934	682	0	1948800	483840	0	6	0	0	50	1	16188200	0.000784	0.00775
RRP1B	892193	157	72	1543080	420000	0	6	0	0	50	1	16363760	0.000794	0.00782
ZNF831	876466	202	15	3173520	1068480	0	6	0	0	50	0	19260640	0.000794	0.00782
PPP1R9A	419387	534	-15	2815960	733040	0	6	0	0	50	0	16965760	0.000812	0.00793
HSPA1L	2509866	183	32	1247680	373520	0	6	0	0	50	2	17668840	0.000813	0.00793
APBA2	161108	927	-21	1520960	409360	0	6	0	0	50	1	17724840	0.000813	0.00793
RPAP1	744461	166	44	2703400	890120	0	6	0	0	50	0	16258200	0.000816	0.00795
MTMR4	855696	384	23	2406880	667520	0	6	0	0	50	0	21483560	0.000824	0.00798
ABCB1	287293	822	0	2595880	722960	0	6	0	0	50	0	15545320	0.000827	0.008
LIG3	362649	525	15	2086840	570920	0	6	0	0	50	2	18252640	0.000846	0.00814
ENPEP	81828	684	-3	1963360	514640	0	6	0	0	50	1	14241080	0.000853	0.00818
RECQL4	1755818	291	7	2359560	756840	0	6	0	0	24	0	8521800	0.000913	0.00854
ZC3H12B	321325	NaN	10	1669360	455000	0	6	0	0	50	1	18553920	0.000922	0.00859
JAG1	165910	431	-28	2535680	620200	0	6	0	0	50	1	17897320	0.000929	0.00864
RTN3	1291649	168	46	2103640	588560	0	6	0	0	50	0	17829280	0.000956	0.00881
SLC26A3	511053	515	19	1553720	441280	0	6	0	0	50	0	13079080	0.000975	0.00894
PRICKLE2	163412	502	3	1695400	457520	0	6	0	0	50	0	14186200	0.000991	0.00903
ZNF43	123927	1235	-66	1660400	390880	0	6	0	0	32	0	9308040	0.00101	0.00911
KIAA0196	489847	520	25	2388120	625800	0	6	0	0	50	0	13333040	0.00102	0.00919
MOV10L1	934225	242	31	2526440	673120	0	6	0	0	50	0	14026320	0.00104	0.00931
NPAS2	339144	406	14	1679160	467040	0	6	0	0	50	1	17530800	0.00104	0.00933
KIAA1683	1178047	210	43	2589160	869960	0	6	0	0	50	1	17535280	0.00106	0.00942
SLIT2	44181	1366	3	3163160	813400	0	6	0	0	50	0	17437000	0.00106	0.00942
CD163L1	931883	567	13	2938040	791560	0	6	0	0	50	0	16178400	0.00107	0.00944
PLXNA2	258618	627	10	3777480	1102080	0	6	0	0	50	1	20935040	0.00107	0.00949
ZNF33A	139504	916	-19	1674120	385560	0	6	0	0	50	1	17662960	0.00108	0.00954
ZNF541	NaN	NaN	NaN	2680160	809200	0	6	0	0	50	1	31991120	0.00109	0.00956
FAM178A	1007780	247	35	2437400	647920	0	6	0	0	50	0	13292720	0.0011	0.00962
ITGAM	1163323	478	7	2339960	667240	0	6	0	0	50	0	12628840	0.00113	0.00986
KCNU1	7048	474	-36	2350600	636440	0	6	0	0	50	1	15696800	0.00115	0.00994
MYH3	60385	749	-41	3998400	1023960	0	6	0	0	50	0	21369880	0.00117	0.0101
GPR158	43942	814	-21	2404080	695520	0	6	0	0	50	1	15772960	0.00117	0.0101
SYNPO	1119691	198	51	2175880	747320	0	6	0	0	50	0	16915640	0.00122	0.0104
RNF123	1551582	271	48	2665600	775880	0	6	0	0	50	1	17243240	0.00123	0.0104
DAAM1	156241	405	32	2239160	563920	0	6	0	0	50	0	17318840	0.00124	0.0105
ZC3H7A	585294	214	41	2027760	492240	0	6	0	0	50	0	15621760	0.00126	0.0105
C1orf112	212980	614	8	1763160	464520	0	6	0	0	50	1	17605000	0.00127	0.0106
USP48	510117	181	30	2185120	518000	0	6	0	0	50	0	16673160	0.00129	0.0107
ABCA9	263023	602	-42	3342920	879760	0	6	0	0	50	0	17195640	0.00131	0.0108
LRRC16A	247903	576	28	2823800	754600	0	6	0	0	50	1	17882200	0.00132	0.0108
CC2D1A	930314	231	32	1914640	578480	0	6	0	0	50	0	14538440	0.00132	0.0108
GPRASP2	123687	NaN	23	1652560	461720	0	6	0	0	50	0	12496120	0.00132	0.0109
PALM2-AKAP2	250166	485	18	2190160	628040	0	6	0	0	50	0	16405480	0.00136	0.0111
MAP7D2	263236	NaN	38	1571640	432600	0	6	0	0	50	1	15267000	0.00138	0.0111
MORC1	88595	1029	-12	2075640	498960	0	6	0	0	50	1	20157480	0.00138	0.0111
TLL2	798938	623	33	2086840	540680	0	6	0	0	50	0	15531600	0.00139	0.0112
LMTK2	457962	375	19	2980040	853720	0	6	0	0	50	0	14902160	0.00143	0.0114
DENND5B	300830	361	17	2588040	692160	0	6	0	0	50	0	18967480	0.00145	0.0115
HEXIM2	806811	207	32	561400	168560	0	6	0	0	50	0	17498880	0.00148	0.0116
ADCY8	45406	771	-7	2479400	734440	0	6	0	0	50	0	18000920	0.00149	0.0116
JARID2	86503	782	34	2488920	710640	0	6	0	0	50	0	17956960	0.00152	0.0118
IMPG2	656520	580	-4	2516080	674240	0	6	0	0	50	0	18137000	0.00152	0.0118
SCAF1	1733181	195	36	2476600	865760	0	6	0	0	50	0	17864280	0.00153	0.0119
POTEE	462125	NaN	11	2201360	558880	0	6	0	0	50	1	20506360	0.00153	0.0119
ATAD5	605762	209	25	3771320	952000	0	6	0	0	50	0	18382280	0.00154	0.0119
RAD54L2	647863	387	39	2918160	851760	0	6	0	0	50	0	20843480	0.00156	0.012
STARD8	172747	NaN	15	2179520	649600	0	6	0	0	50	0	15469720	0.00159	0.0121
STAG1	245682	512	22	2634240	649320	0	6	0	0	50	0	18648840	0.0016	0.0122
GUCY2F	131317	NaN	29	2239160	618520	0	6	0	0	50	1	20535480	0.00161	0.0122
DOCK5	178665	512	14	3895360	990920	0	6	0	0	50	0	18707640	0.00161	0.0122
ZFAT	35738	963	15	2509920	675360	0	6	0	0	50	0	17705520	0.00162	0.0123
MEI1	1452842	180	49	2565360	750120	0	6	0	0	50	0	17970400	0.00165	0.0124
LRRK1	402246	363	12	4023320	1164520	0	6	0	0	50	0	19155920	0.00166	0.0124
CTNNA3	14523	1168	-41	1826160	488880	0	6	0	0	50	1	16345000	0.00167	0.0125
CDKL5	66108	NaN	25	2098320	565320	0	6	0	0	50	0	14640360	0.00167	0.0125
FYCO1	224232	519	54	2958480	822360	0	6	0	0	50	0	13974520	0.0017	0.0126
CCDC158	539298	436	24	2301880	582680	0	6	0	0	50	0	15965880	0.0017	0.0126
ATP10D	93423	528	29	2881200	788760	0	6	0	0	50	0	19961200	0.0017	0.0126
CTNND1	921177	497	8	1955240	550480	0	6	0	0	50	0	13534640	0.00171	0.0126
IGDCC4	642731	280	45	2433760	782600	0	6	0	0	50	0	16792720	0.00172	0.0127
IQCH	275948	360	31	2188760	576520	0	6	0	0	50	0	15042440	0.00174	0.0128
TIAM2	120675	362	27	3414880	954800	0	6	0	0	50	0	15780520	0.00181	0.0132
TET3	1029946	250	44	3199000	1013600	0	6	0	0	50	0	21317800	0.0019	0.0135
DUSP27	287664	611	-1	2296000	638120	0	6	0	0	50	0	15218280	0.00193	0.0137
ZNF347	392290	946	-49	1703800	428960	0	6	0	0	50	1	13123040	0.00193	0.0137
FHOD1	1109491	150	46	2266320	740040	0	6	0	0	50	0	15002960	0.00193	0.0137
ADAMTS1	33367	441	-72	1920520	545720	0	6	0	0	50	0	12627160	0.00197	0.0138
NRAP	195180	587	1	3598000	903560	0	6	0	0	50	0	16139760	0.00198	0.0139
SLITRK6	18898	822	-27	1660120	465080	0	6	0	0	50	2	17134600	0.00205	0.0141
ANKS1B	149256	941	-9	2725800	744240	0	6	0	0	50	0	17609200	0.00208	0.0142
TTC21B	100856	599	-2	2728880	684040	0	6	0	0	50	0	17589880	0.00209	0.0143
NLRP1	1016229	605	10	2966600	862960	0	6	0	0	50	0	18951240	0.00214	0.0145
SLIT1	1008851	470	26	3119760	869400	0	6	0	0	50	0	19926480	0.00214	0.0145
PROX1	347543	799	-22	1469160	404040	0	6	0	0	50	1	12158440	0.00217	0.0146
SASH1	77939	454	-8	2489200	719600	0	6	0	0	50	0	15628760	0.00225	0.0149
RELA	4131934	202	53	1088080	336560	0	6	0	0	50	0	16308880	0.00225	0.015
USP19	1898051	203	36	2620240	784280	0	6	0	0	50	1	18082400	0.0023	0.0151
GRM5	158962	944	-23	2385600	698040	0	6	0	0	50	1	19301520	0.00233	0.0152
UBE2O	1412378	183	26	2573760	743400	0	6	0	0	50	0	15899800	0.00235	0.0153
PREX2	14825	990	1	3498320	876400	0	6	0	0	50	0	14788480	0.00237	0.0153
ARFGEF1	307618	642	26	3817520	972160	0	6	0	0	50	0	16080680	0.0024	0.0154
PWP2	879237	219	61	1859200	528080	0	6	0	0	50	1	14890120	0.0024	0.0154
SETDB1	1688656	172	31	2607920	718480	0	6	0	0	50	0	15988280	0.00241	0.0155
SCRIB	2182434	229	28	3217480	1078280	0	6	0	0	50	0	19668320	0.00243	0.0155
LRRC16B	992350	355	19	2764160	826840	0	6	0	0	50	0	16735320	0.00249	0.0159
MAPK8IP3	1598087	288	36	2721040	765800	0	6	0	0	50	0	16294320	0.00257	0.0162
INTS2	350722	380	2	2450280	668640	0	6	0	0	50	0	14656040	0.00258	0.0162
SPTBN2	1432488	187	46	4739000	1407280	0	6	0	0	50	0	19305440	0.00265	0.0165
SIN3A	775031	296	47	2577960	699720	0	6	0	0	50	0	15256080	0.00266	0.0165
RFX7	204396	432	-2	2882600	826000	0	6	0	0	50	0	17024000	0.00267	0.0166
RC3H2	407115	430	26	2446080	688800	0	6	0	0	50	1	18828320	0.00269	0.0166
SOS2	778308	166	46	2723840	710920	0	6	0	0	50	0	15976800	0.00273	0.0168
ZNF646	1398193	247	40	3551800	1074080	0	6	0	0	50	0	20707680	0.00277	0.017
HLCS	425948	486	61	1445360	413560	0	6	0	0	50	1	10974040	0.00278	0.017
PTMA	1003689	202	24	246120	49560	0	6	0	0	4	0	981960	0.00282	0.0171
SH3TC1	172983	242	51	2597840	828520	0	6	0	0	50	0	15016960	0.00284	0.0172
NCOA6	1006385	170	47	4041520	1203440	0	6	0	0	50	0	15816360	0.00299	0.0177
WDR7	101104	885	38	2989840	858200	0	6	0	0	50	0	16834440	0.00306	0.0179
PHLDB2	192496	160	4	2630600	696640	0	6	0	0	50	0	14655200	0.00315	0.0182
PFAS	870950	218	18	2638720	826280	0	6	0	0	50	0	14625800	0.00319	0.0184
EHBP1L1	3945819	202	45	2949520	951440	0	6	0	0	50	0	16308880	0.00322	0.0185
ESPL1	1677275	191	49	4138400	1307320	0	6	0	0	50	0	15752800	0.00325	0.0186
ARHGAP21	164987	309	-3	3921120	1096200	0	6	0	0	40	0	14854000	0.0033	0.0188
RGS3	408310	330	38	2835000	833280	0	6	0	0	50	0	15446480	0.00335	0.019
KIF5B	360559	166	29	2025800	487480	0	6	0	0	18	0	7553560	0.00346	0.0194
CACNA2D2	639042	259	57	2389520	645400	0	6	0	0	50	1	16768360	0.0035	0.0194
TIAM1	210411	924	-24	3206840	889000	0	6	0	0	50	0	17212440	0.0035	0.0194
MYOM3	817104	171	22	2922080	822640	0	6	0	0	50	0	15593480	0.00355	0.0196
DHX9	673873	517	23	2587760	705880	0	6	0	0	50	1	17972080	0.0036	0.0198
MYPN	407663	251	19	2632280	759640	0	6	0	0	50	0	13930000	0.00364	0.02
PLXNC1	218710	580	31	3180240	874440	0	6	0	0	50	0	16569560	0.0038	0.0206
HECW2	166718	447	13	3179120	878920	0	6	0	0	50	0	16525600	0.00383	0.0207
TRPM7	325708	250	23	3855600	974400	0	6	0	0	50	0	19969040	0.00386	0.0208
ABCA8	295848	637	-41	3255000	855960	0	6	0	0	50	0	16826320	0.00388	0.0208
SCAND3	239465	576	27	2661120	690480	0	6	0	0	50	1	18325720	0.00405	0.0214
PIKFYVE	256462	539	10	4310040	1124760	0	6	0	0	43	0	15239280	0.00405	0.0214
YEATS2	1447754	410	26	2843120	843640	0	6	0	0	50	0	14463120	0.00406	0.0214
YTHDC1	126481	485	0	1508360	379960	0	6	0	0	50	0	16837800	0.00408	0.0215
SCN11A	276625	707	18	3648960	950880	0	6	0	0	50	0	18466840	0.00412	0.0216
BZRAP1	810333	399	19	3636920	1149400	0	6	0	0	50	0	18079600	0.00433	0.0223
PITPNM1	1392213	215	53	2455600	759080	0	6	0	0	50	0	12155920	0.00438	0.0225
UBR2	1007026	194	42	3771880	928760	0	6	0	0	50	0	18657240	0.00439	0.0225
SCN5A	366751	578	25	4087720	1166480	0	6	0	0	50	0	20129760	0.00444	0.0226
TRPM4	2151496	267	43	2393440	750680	0	6	1	0	50	2	16877280	0.00446	0.0227
COL4A5	118458	NaN	19	3343760	1082200	0	6	0	0	50	0	16399600	0.0045	0.0228
MYO7A	442776	450	42	4520320	1252160	0	6	0	0	50	1	19265120	0.00462	0.0232
TNRC6A	291928	342	19	3950520	1076880	0	6	0	0	50	0	18788840	0.0049	0.0241
MUC6	1429028	466	43	4714640	1543360	0	6	0	0	50	1	19562200	0.00503	0.0246
CDC42BPA	290976	481	-2	3550680	901320	0	6	0	0	50	0	16705360	0.00505	0.0246
CEP170	180288	1024	0	3200400	882840	0	6	0	0	32	0	10468640	0.00511	0.0248
LAMC3	815585	293	36	3144960	918960	0	6	0	0	50	1	19268760	0.00513	0.0249
AHCTF1	422581	405	4	4587800	1267000	0	6	0	0	50	0	14885080	0.00524	0.0252
AIM1	220264	271	41	3444560	963760	0	6	0	0	50	0	15883560	0.00534	0.0256
PCM1	381765	253	2	4195520	1031800	0	6	0	0	50	0	19306280	0.00537	0.0257
NOL6	1001877	166	4	2253440	722680	0	6	0	0	50	1	13394360	0.00559	0.0265
WDR90	1161748	194	36	3458280	1085280	0	6	0	0	50	0	15491000	0.00578	0.0271
PTPRU	365922	395	24	2920680	845040	0	6	0	0	50	1	15607480	0.00587	0.0274
SENP6	428787	364	24	2319520	562520	0	6	0	0	50	1	13484520	0.00592	0.0275
NEURL4	1911735	206	36	3071880	962640	0	6	0	0	50	1	17360000	0.00644	0.0292
NFASC	388939	440	33	2788520	778120	0	6	0	0	50	1	15725920	0.00648	0.0293
HIVEP3	190045	457	27	4600680	1481760	0	6	0	0	50	0	13866440	0.00652	0.0295
KIF13A	495244	363	1	3699920	998200	0	6	0	0	50	0	15720880	0.00669	0.03
XRN1	502945	403	29	3550960	890120	0	6	0	0	42	0	14828240	0.00701	0.0309
ARID1B	143122	621	27	4453960	1279880	0	6	1	0	50	1	16395120	0.00732	0.0318
ZNF208	87537	1261	-66	2627520	610680	0	6	0	0	36	0	10633560	0.00765	0.0328
CIT	905544	436	24	4157440	1107680	0	6	0	0	41	0	16703400	0.0078	0.0332
INTS1	595899	243	38	4340280	1338960	0	6	0	0	50	0	17385200	0.00786	0.0333
DENND4C	499163	277	13	3408720	902160	0	6	0	0	50	1	17792040	0.00804	0.0339
ZNF462	259213	625	-7	5010600	1347360	0	6	0	0	50	0	19676440	0.0083	0.0347
KIAA1244	341233	545	21	4355400	1244040	0	6	0	0	48	1	20433280	0.00871	0.0359
TNS1	500812	399	23	3421320	1047480	0	6	0	0	50	1	17325560	0.00875	0.036
RAI1	1199281	260	16	3642800	1176280	0	6	0	0	50	1	18180960	0.00909	0.0372
DOCK9	435646	494	27	4421760	1139040	0	6	0	0	47	0	16749040	0.00916	0.0373
CASC5	958415	139	47	4806480	1185240	0	6	0	0	50	0	18178720	0.00919	0.0374
CSPG4	578030	231	39	4373320	1512560	0	6	0	0	30	0	11669560	0.00934	0.0379
SYCP2	73470	842	-30	3255280	747320	0	6	0	0	50	1	15913240	0.00964	0.0387
SPAG5	1651143	225	31	2418080	669760	0	6	0	0	50	0	16996280	0.0103	0.0409
POLR2A	1931875	194	29	3901240	1159760	0	6	0	0	50	1	18494000	0.0105	0.0414
PTPRB	159250	454	-26	4512760	1232840	0	6	0	0	50	1	20877080	0.0112	0.0436
SNAPC4	1194160	258	28	2867200	912800	0	6	0	0	50	1	13238680	0.0113	0.0438
RP1L1	99570	456	15	4606280	1454320	0	6	0	0	50	0	16084880	0.0114	0.0442
CR1	442029	361	18	5075560	1353800	0	6	0	0	50	0	16897440	0.013	0.0489
PCDH20	3527	1075	-43	1837920	564480	0	6	0	0	50	4	15982120	0.0133	0.0498
DPCR1	2483101	261	36	2671480	848120	0	6	0	0	50	3	16057440	0.0134	0.05
SHROOM2	157955	NaN	0	3124800	981960	0	6	0	0	24	0	10186120	0.0137	0.051
ZAN	1483965	336	46	5668040	1630720	0	6	0	0	50	2	22046080	0.0144	0.053
FLNB	760236	182	43	5270720	1521520	0	6	0	0	50	0	16827440	0.0145	0.0533
LARGE	31722	968	-69	1533560	421120	0	6	0	0	18	0	4817680	0.0151	0.0551
WDR6	1799657	241	41	2202760	717080	0	6	0	0	50	2	17841600	0.0166	0.0594
IGSF22	616892	562	25	2673720	744240	0	6	0	0	50	2	16744560	0.0207	0.0711
ABCA3	2220466	233	46	3394160	1003240	0	6	0	0	50	2	17363360	0.0264	0.0854
B2M	673122	428	36	248080	66080	0	5	0	0	50	0	15760640	0	0
FAM154B	382946	701	18	805280	208600	0	5	0	0	50	0	22562120	0	0
KRTAP4-8	NaN	NaN	NaN	374640	95760	0	5	0	0	50	1	31277680	0	0
LHX6	220092	528	30	828240	241920	0	5	0	0	50	0	15882440	0	0
LIN7A	27634	987	-4	468440	136360	0	5	0	0	50	0	14080360	0	0
MED29	1748498	252	32	440160	131040	0	5	0	0	50	0	18413080	0	0
MYF6	27810	974	-1	479920	140840	0	5	0	0	50	0	15958600	0	0
PNMA1	600464	191	47	688520	203560	0	5	0	0	50	0	16428440	0	0
RASA1	154501	726	24	2145080	584920	0	5	0	0	50	0	37522800	0	0
SERPINB11	174293	370	-5	803320	210560	0	5	0	0	50	0	17516800	0	0
SYT3	612522	593	35	1143240	376320	0	5	0	0	50	0	18475240	0	0
TBX22	26689	NaN	-26	1059240	282240	0	5	0	0	50	1	24245760	0	0
ZFP36	1579611	230	36	604520	224560	0	5	0	0	50	0	13539120	0	0
ZNF519	134820	933	-24	1111880	258160	0	5	0	0	50	0	20274800	0	0
ZNF768	2214934	142	54	1059520	307160	0	5	0	0	50	0	17262280	0	0
THAP7	577297	192	58	600600	192360	0	5	0	0	50	0	16520560	5.18e-07	3.63e-05
POTEC	NaN	NaN	NaN	1133720	268240	0	5	0	0	50	1	31450160	6.18e-07	4.18e-05
SPRY3	NaN	NaN	NaN	559160	169120	0	5	0	0	50	1	31351040	2.24e-06	0.00012
FAM83G	NaN	NaN	NaN	1595720	494200	0	5	0	0	50	1	31676120	2.89e-06	0.000151
C3orf70	760533	598	32	500920	134960	0	5	0	0	50	0	19127640	3.09e-06	0.00016
PTBP1	2041736	198	25	1127840	325360	0	5	0	0	50	0	17335640	3.43e-06	0.000172
MLH1	392784	473	21	1555400	412720	0	5	0	0	50	0	23524200	3.67e-06	0.000182
TAF7L	404269	NaN	29	981960	226800	0	5	0	0	50	0	17062080	4.55e-06	0.000215
GOLGA5	360146	405	41	1492960	392000	0	5	0	0	50	0	19036640	7.15e-06	0.000301
BIRC5	683401	191	24	424760	93520	0	5	0	0	50	0	18844840	7.4e-06	0.000307
CDC42EP4	193467	212	-15	679840	219800	0	5	0	0	50	0	18228280	9.12e-06	0.00036
CDKN2A	225405	357	-15	667800	173880	0	5	0	0	50	0	17304280	1.01e-05	0.000387
OR56B4	465433	806	-1	614040	190680	0	5	0	0	50	0	15758120	1.04e-05	0.000395
DNAJC27	270621	296	35	567560	144760	0	5	0	0	50	0	14452760	1.07e-05	0.000404
PDHA2	16119	968	-25	759920	222040	0	5	0	0	50	0	18348400	1.25e-05	0.000458
KRT85	936407	213	42	1011920	295120	0	5	0	0	50	0	18642680	1.44e-05	0.000513
WNT7B	498719	270	28	695800	196280	0	5	0	0	50	0	15419040	1.62e-05	0.000557
DHX36	94558	921	-11	2096360	528640	0	5	0	0	50	0	20711880	1.95e-05	0.000638
EIF4A1	1957426	194	24	836640	223440	0	5	0	0	50	0	17284120	2.03e-05	0.000654
ABHD8	842088	211	43	846720	275520	0	5	0	0	50	0	17020080	2.19e-05	0.000697
VEGFC	145765	585	-14	860160	220920	0	5	0	0	50	0	17096520	2.27e-05	0.00071
TDRD12	NaN	NaN	NaN	839160	199080	0	5	0	0	50	1	31381000	2.38e-05	0.000729
MEOX2	25585	1039	-17	606200	169120	0	5	0	0	50	1	17885560	2.62e-05	0.000783
OC90	100916	999	6	979720	268520	0	5	0	0	50	0	18583040	2.62e-05	0.000783
ENO1	800628	171	28	888440	244720	0	5	0	0	50	0	16521120	2.65e-05	0.00079
POU4F2	38882	987	-10	792680	243880	0	5	0	0	50	0	18493440	2.67e-05	0.000794
SPOPL	85990	638	15	822640	201320	0	5	0	0	50	0	15357160	2.75e-05	0.000811
CLEC14A	13985	544	-50	922320	315000	0	5	0	0	50	0	16864120	2.93e-05	0.000849
ZNF70	610486	266	30	899640	230160	0	5	0	0	50	0	16123240	2.97e-05	0.000856
FKBP4	495532	443	28	942200	247240	0	5	0	0	50	0	17111640	3e-05	0.000862
OR4C3	278638	642	-40	634200	195720	0	5	0	0	50	0	17190600	3.2e-05	0.000902
TUBD1	957047	216	26	941080	229880	0	5	0	0	50	0	15960000	3.51e-05	0.000959
PSG8	386041	417	-19	865480	243320	0	5	0	0	50	0	14838320	3.57e-05	0.000974
ZNF727	NaN	NaN	NaN	1027320	241080	0	5	0	0	50	1	31423000	3.69e-05	0.000995
CDK10	1090549	219	38	777000	215880	0	5	0	0	50	0	13018320	3.84e-05	0.00102
TOMM34	952219	282	32	629160	172200	0	5	0	0	50	0	15938720	3.9e-05	0.00103
ECHDC2	626387	311	30	519680	169120	0	5	0	0	50	1	17062920	4.08e-05	0.00107
HCK	1039298	386	21	1089200	285880	0	5	0	0	50	0	17771320	4.16e-05	0.00109
EIF4A2	449980	384	25	846440	217000	0	5	0	0	50	1	15732640	4.28e-05	0.0011
MBOAT7	735613	439	-53	944160	273000	0	5	0	0	50	0	23120160	4.31e-05	0.0011
KRTAP10-7	874480	461	25	729120	210840	0	5	0	0	50	0	17805480	4.35e-05	0.00111
ZNF667	135115	713	-50	1247400	305760	0	5	0	0	50	0	20036240	4.38e-05	0.00111
NTN4	461515	237	7	1281560	333760	0	5	0	0	50	0	19891480	4.56e-05	0.00114
FSHR	59778	1096	-9	1399160	385000	0	5	0	0	50	0	20835640	4.74e-05	0.00117
CCDC39	182757	1031	2	1979040	458640	0	5	0	0	50	0	15382920	4.93e-05	0.0012
CCDC77	409007	372	27	1018080	251160	0	5	0	0	50	0	15638840	4.99e-05	0.00121
BGN	971101	NaN	7	741160	212240	0	5	0	0	50	0	10804360	5.55e-05	0.00131
DPY19L3	308903	531	-54	1472240	395080	0	5	0	0	50	0	21844200	5.58e-05	0.00131
ZNF799	1754294	593	0	1318240	314720	0	5	0	0	50	0	19356400	5.75e-05	0.00135
MORF4L1	482778	413	50	764400	190680	0	5	0	0	50	0	16924320	5.79e-05	0.00135
NAF1	72763	1218	-7	1078560	309120	0	5	0	0	50	0	15778560	5.82e-05	0.00135
DACH2	49531	NaN	-32	1216880	341320	0	5	0	0	50	0	17183320	6.12e-05	0.0014
KRTAP13-3	4608	1035	-69	341880	94920	0	5	0	0	50	1	11143720	6.24e-05	0.00142
TCF25	1207036	221	45	1379560	385280	0	5	0	0	50	0	19309640	6.28e-05	0.00142
GIMAP8	557261	584	38	1329160	362600	0	5	0	0	50	0	18893840	6.34e-05	0.00144
CD1A	120861	833	3	663040	180320	0	5	0	0	50	0	14190120	6.42e-05	0.00145
HTR6	776287	266	32	814520	303520	0	5	0	0	50	0	17209360	6.67e-05	0.0015
FMO5	NaN	NaN	NaN	1183560	307440	0	5	0	0	50	1	31489360	6.93e-05	0.00154
LRCH2	210224	NaN	-8	1584520	414680	0	5	0	0	50	0	21399560	6.99e-05	0.00155
MUC20	907437	365	47	1018080	353640	0	5	0	0	50	0	20760600	7.42e-05	0.00162
T	141864	323	-23	871360	250880	0	5	0	0	50	0	17457720	7.81e-05	0.00169
ZNF286B	NaN	NaN	NaN	1062880	265160	0	5	0	0	50	1	31447080	8.31e-05	0.00177
GNA15	908206	241	21	758240	206920	0	5	0	0	50	0	14591360	8.79e-05	0.00185
CAPRIN1	770116	279	28	1476160	386960	0	5	0	0	50	0	18838960	8.86e-05	0.00186
CYP2B6	1041792	375	14	987280	281120	0	5	0	0	50	0	12318320	8.9e-05	0.00187
FDPS	1574928	194	45	854840	238000	0	5	0	0	50	0	16356200	8.93e-05	0.00187
KIF22	NaN	NaN	NaN	1317120	408240	0	5	0	0	50	1	31590160	9.05e-05	0.00189
ZNF214	418263	881	-4	1247400	288960	0	5	0	0	50	0	15449280	9.09e-05	0.00189
MLLT10	128481	488	16	2084600	581560	0	5	0	0	50	0	13824440	9.1e-05	0.00189
ZNF71	174439	849	-68	968800	269360	0	5	0	0	50	0	18310040	9.28e-05	0.00191
UROC1	289633	508	52	1498000	428120	0	5	0	0	50	0	18343920	9.4e-05	0.00193
DPEP2	863919	158	54	961520	299320	0	5	0	0	50	0	17968720	9.59e-05	0.00196
SUN5	461222	461	40	801920	199360	0	5	0	0	50	1	19352200	9.6e-05	0.00196
PRR5	320559	447	36	762160	241640	0	5	0	0	50	0	14106680	9.82e-05	0.00199
GPR50	215822	NaN	-7	1196160	366240	0	5	0	0	50	0	22163400	9.83e-05	0.00199
ZNF675	451758	1464	-69	1170120	273840	0	5	0	0	50	0	21483560	0.000101	0.00204
DAPK3	2173603	207	30	908600	263200	0	5	0	0	50	0	16669800	0.000101	0.00204
FOXA2	49625	627	-66	903280	269360	0	5	0	0	50	0	16487800	0.000103	0.00206
NUP62	1679101	205	45	982520	338800	0	5	0	0	50	0	16348080	0.000103	0.00206
DIRC2	423454	412	37	937160	296800	0	5	0	0	50	0	16971640	0.000105	0.00208
RARB	216662	812	-14	912800	242200	0	5	0	0	50	0	16514680	0.000105	0.00209
BIRC8	427680	921	-46	474320	124600	0	5	0	0	50	1	13629840	0.000108	0.00213
PIWIL1	224466	621	-26	1771000	468440	0	5	0	0	50	0	20691720	0.000109	0.00213
ZNF835	174439	849	-68	1097880	315000	0	5	0	0	50	0	18310040	0.000114	0.00221
ADAM7	56052	741	6	1592080	381920	0	5	0	0	50	0	18226320	0.000116	0.00224
CERK	404043	265	-1	1099560	296520	0	5	0	0	50	0	19196520	0.000117	0.00225
AMD1	321448	282	31	700560	170520	0	5	0	0	50	1	15734320	0.000119	0.00226
GPR173	878367	NaN	63	719320	226520	0	5	0	0	50	1	16315880	0.000121	0.00229
SMAD5	284497	449	34	948640	239960	0	5	0	0	50	0	16388960	0.000121	0.00229
HMHA1	2387949	206	26	2258760	680400	0	5	0	0	50	0	25481680	0.000121	0.00229
GPCPD1	556687	225	3	1404200	355600	0	5	0	0	50	0	15658440	0.000125	0.00234
TRAFD1	730140	239	40	1188320	317800	0	5	0	0	50	0	20205080	0.000126	0.00235
GALNT11	286605	586	15	1238160	333480	0	5	0	0	50	0	21092120	0.000126	0.00236
EZH1	1740597	177	36	1564360	384440	0	5	0	0	50	0	17264240	0.000129	0.0024
PAF1	1748498	252	32	1120560	263760	0	5	0	0	50	0	18413080	0.000131	0.00242
SOCS4	795059	144	37	885360	229320	0	5	0	0	50	0	14491120	0.000137	0.00249
IGSF11	197243	714	3	886480	268520	0	5	0	0	50	1	18914560	0.000138	0.00251
NAB2	2026922	199	41	1015280	330400	0	5	0	0	50	0	16730000	0.000139	0.00252
ARMCX2	300391	NaN	31	1199520	395640	0	5	0	0	50	0	19730480	0.00014	0.00252
EGR1	1202314	205	51	1039920	334320	0	5	0	0	50	0	17076920	0.00014	0.00253
SNX1	742159	223	45	1085840	280840	0	5	0	0	50	0	16905840	0.000141	0.00255
TCTN1	859648	194	32	1306200	380520	0	5	0	0	50	0	21141960	0.000146	0.0026
RNF168	1173736	125	34	1158080	301840	0	5	0	0	50	0	18359600	0.000147	0.00261
NADK	1511678	243	30	909160	254240	0	5	0	0	50	0	14647920	0.000148	0.00263
GDF5	1521661	167	53	957040	311360	0	5	0	0	50	0	15372840	0.00015	0.00264
CLK2	1574928	194	45	1025920	270200	0	5	0	0	50	0	16356200	0.000151	0.00265
CES1	317734	581	-28	1152480	325080	0	5	0	0	50	0	18435480	0.000151	0.00266
ZNF676	58109	1305	-63	1209040	281960	0	5	0	0	50	0	18234160	0.000161	0.00277
ZNF440	739660	633	-2	1211280	300720	0	5	0	0	50	0	18972800	0.000161	0.00278
ZC3HAV1	553735	243	29	1820560	497000	0	5	0	0	50	0	18434360	0.000168	0.00286
GSPT2	126151	NaN	16	1233120	351960	0	5	0	0	50	0	19031040	0.000168	0.00287
SLC18A2	202102	624	0	1054480	293720	0	5	0	0	50	0	16160480	0.000172	0.00291
GTPBP1	1291659	272	73	1321040	404320	0	5	0	0	50	0	13228320	0.000173	0.00293
BEND7	241076	532	25	970480	276080	0	5	0	0	50	0	14813120	0.000174	0.00293
PIP5K1C	2156221	206	32	1353800	390880	0	5	0	0	50	0	20546960	0.000177	0.00297
ASXL1	780777	242	57	3015600	913920	0	5	0	0	50	0	16818760	0.000177	0.00297
MMP1	510838	567	-16	974120	243880	0	5	0	0	50	0	14594160	0.000183	0.00305
IRGQ	428891	209	-2	1138200	441000	0	5	0	0	50	0	16899960	0.000188	0.00311
MGAT3	812764	467	76	1023120	325080	0	5	0	0	50	0	15175440	0.000189	0.00311
ALAS2	245504	NaN	8	1232560	346640	0	5	0	0	50	0	18243680	0.00019	0.00312
ZNF234	554986	634	-28	1436400	343560	0	5	0	0	50	0	13851600	0.000194	0.00318
MAGEB3	74310	NaN	16	691880	185920	0	5	0	0	50	1	16080680	0.000196	0.0032
MTDH	605177	163	38	1175440	330680	0	5	0	0	50	0	17103520	0.000199	0.00323
KCNJ4	1466610	215	23	865200	262080	0	5	0	0	50	0	12533920	0.000203	0.00328
CNKSR1	896535	217	30	1437800	430360	0	5	0	0	50	0	20770960	0.000204	0.0033
KCNT2	37679	1035	-24	2351720	603400	0	5	0	0	50	0	22290520	0.000205	0.0033
CPNE4	238347	974	8	1159200	296520	0	5	0	0	50	0	16682120	0.000206	0.00331
PDE1A	359828	401	-5	1171240	293720	0	5	0	0	50	0	16829680	0.000206	0.00332
LRIT1	216124	810	-10	1191400	392840	0	5	0	0	50	0	16889040	0.000216	0.00344
GAB4	156217	639	-95	1150520	328720	0	5	0	0	50	0	16258200	0.000218	0.00346
RHPN1	1882843	237	35	1321600	416360	0	5	0	0	50	2	17174920	0.000222	0.0035
GPATCH3	1025094	188	34	1036280	311080	0	5	0	0	50	0	14521920	0.000223	0.00351
EIF4B	1726226	177	38	1245160	344120	0	5	0	0	50	0	17328360	0.000227	0.00355
PSPC1	309425	481	34	1057000	290360	0	5	0	0	50	0	14673960	0.00023	0.00358
OIT3	635147	291	38	1094240	308560	0	5	0	0	50	0	15130640	0.000232	0.0036
SH2B1	1146511	221	56	1563240	503160	0	5	0	0	50	0	21573440	0.000233	0.00362
USP28	169458	534	10	2218160	580720	0	5	0	0	50	0	20107080	0.000235	0.00362
TTC30A	380902	434	27	1309000	369320	0	5	0	0	50	0	17986920	0.000236	0.00363
ACSM4	1157790	439	27	1183280	321160	0	5	0	0	50	0	16235520	0.000236	0.00363
ZNF418	1252385	750	-19	1371720	344400	0	5	0	0	50	0	18805920	0.000237	0.00363
CDC5L	958127	443	34	1645560	428400	0	5	0	0	50	0	14854000	0.000238	0.00364
PRKCZ	1013925	293	28	1238160	313320	0	5	0	0	50	0	16975000	0.000238	0.00364
NCL	1052303	216	43	1461320	374080	0	5	0	0	50	0	19965400	0.00024	0.00365
ZNF433	975609	728	-8	1371160	337400	0	5	0	0	50	0	18760840	0.00024	0.00365
MRVI1	755456	391	21	1814120	529480	0	5	0	0	50	0	24333120	0.000241	0.00366
PMPCA	1413299	233	44	1057840	311360	0	5	0	0	50	1	18533480	0.000246	0.00371
CTTNBP2NL	559406	335	23	1255520	370720	0	5	0	0	50	0	16866640	0.000253	0.00379
CLIP3	980636	320	19	1093120	331520	0	5	0	0	50	0	14595000	0.000257	0.00383
PCDHA12	NaN	NaN	NaN	1809360	581280	0	5	0	0	50	1	31763200	0.000257	0.00383
XPNPEP2	358809	NaN	48	1387960	380240	0	5	0	0	50	0	18233040	0.000258	0.00383
TFCP2	530649	155	40	1053640	260960	0	5	0	0	50	0	14003640	0.000259	0.00384
FYN	245639	317	21	1204840	322280	0	5	0	0	50	0	16036440	0.000259	0.00384
C11orf63	675003	416	7	1622600	419440	0	5	0	0	50	0	14200200	0.000261	0.00385
CDH13	94658	929	-26	1426040	416920	0	5	0	0	50	0	18852400	0.000263	0.00386
HMMR	225981	603	11	1537480	349160	0	5	0	0	50	1	16123520	0.000263	0.00386
AIFM3	577297	192	58	1251040	355040	0	5	0	0	50	0	16520560	0.000265	0.00389
SF3A3	445132	232	42	1068200	250600	0	5	0	0	50	0	14098000	0.000266	0.00389
SAMD4A	653012	376	38	1507800	433440	0	5	0	0	50	0	19854240	0.000267	0.00389
DPYSL5	1261383	378	36	1132040	332080	0	5	0	0	50	0	14882560	0.000268	0.0039
SRRM4	116468	835	2	1218000	364560	0	5	0	0	50	0	16033080	0.000268	0.00391
DNAJC21	241905	675	21	1222200	272160	0	5	0	0	50	0	16053520	0.000269	0.00391
ZNF841	NaN	NaN	NaN	1870400	474040	0	5	0	0	50	1	31655960	0.00027	0.00391
FMR1	96476	NaN	-6	1370320	278600	0	5	0	0	50	0	17964800	0.00027	0.00391
CPZ	92046	471	35	1300880	381640	0	5	0	0	50	0	17056480	0.000271	0.00392
ADRBK1	1369264	177	44	1433600	372400	0	5	0	0	50	0	18773440	0.000272	0.00392
FNBP1	559377	228	38	1306760	304360	0	5	0	0	50	0	16941960	0.000279	0.004
KRT1	1441383	464	29	1273440	380520	0	5	0	0	50	0	16510480	0.00028	0.00401
KDM1B	477756	397	1	1219120	323960	0	5	0	0	50	0	15767920	0.000282	0.00404
STS	61317	NaN	23	1174880	327040	0	5	0	0	50	0	15095920	0.000288	0.00409
SCNN1D	1744013	273	28	1397200	428120	0	5	0	0	50	0	17931200	0.000289	0.0041
ARMC4	125789	454	-4	2119040	578200	0	5	0	0	50	0	17939040	0.000289	0.0041
CASS4	254881	551	-25	1540840	459200	0	5	0	0	50	0	19651240	0.000293	0.00413
KRT6B	1194800	389	29	1118880	333480	0	5	0	0	50	0	14248640	0.000295	0.00415
PLG	181774	624	-9	1667680	438200	0	5	0	0	50	0	21171920	0.000298	0.00417
GALNT9	838016	534	14	1200640	355040	0	5	0	0	50	0	15137360	0.000304	0.00423
NAALADL2	58421	1139	-15	1617000	434280	0	5	0	0	50	0	20323800	0.000305	0.00424
PADI2	610093	194	45	1352960	377440	0	5	0	0	50	0	16950360	0.00031	0.00427
ZNF780A	1181917	521	22	1438920	345240	0	5	0	0	50	0	18026400	0.00031	0.00427
ZNF222	533136	558	-35	1032640	238280	0	5	0	0	50	0	12932640	0.00031	0.00427
CRTC1	1398467	222	29	1283520	405720	0	5	0	0	50	0	15899520	0.00032	0.00437
ZNF350	452542	838	-61	1078560	274680	0	5	0	0	50	0	13313720	0.000323	0.0044
PHLDB3	392374	166	-19	1278760	386960	0	5	0	0	50	0	15736560	0.000327	0.00442
MPHOSPH8	306203	602	18	1771000	444080	0	5	0	0	50	0	21768880	0.000328	0.00442
L1CAM	2328608	NaN	27	2556120	704760	0	5	0	0	50	0	20719160	0.00033	0.00444
GPC1	409918	407	20	1097320	338240	0	5	0	0	50	1	17267320	0.000337	0.0045
CASC3	1537878	156	32	1394960	422800	0	5	0	0	50	0	16978080	0.000337	0.0045
THRAP3	742773	170	31	1906520	536200	0	5	0	0	50	0	15286880	0.000341	0.00454
ADAD1	227942	612	-14	1184400	308280	0	5	0	0	50	0	14320320	0.000343	0.00456
HGF	57326	604	17	1529920	377720	0	5	0	0	50	0	18452840	0.000346	0.00458
DTNA	116061	552	-20	1596280	425600	0	5	0	0	50	0	19189520	0.000349	0.00461
RBMXL3	NaN	NaN	NaN	2073680	619360	0	5	0	0	50	1	31801280	0.00035	0.00462
TCTEX1D2	1164213	231	36	300160	73640	0	5	0	0	50	1	12949720	0.000352	0.00464
PDZRN4	15244	1060	-21	2129960	574840	0	5	0	0	50	0	16817080	0.000357	0.00468
CDCA2	178565	618	22	2066680	559160	0	5	0	0	50	0	16300760	0.000358	0.00468
SCAI	951391	290	31	1308160	339920	0	5	0	0	50	0	15565760	0.000358	0.00468
PPP1R9B	1277832	210	26	1585920	504000	0	5	0	0	50	0	18767560	0.000365	0.00472
PDLIM5	137154	349	18	1306200	371280	0	5	0	0	50	0	15401680	0.00037	0.00476
KIAA0907	1988461	174	32	1228920	366240	0	5	0	0	50	0	14477400	0.00037	0.00477
DACH1	30451	1135	-22	1395800	424480	0	5	0	0	50	0	16424800	0.000372	0.00478
PJA1	136194	NaN	39	1267000	355880	0	5	0	0	50	0	14829920	0.000378	0.00483
FAM161B	443041	158	51	1292200	369320	0	5	0	0	50	0	15079400	0.000381	0.00486
SLC13A1	99560	955	-15	1205960	344680	0	5	0	0	50	1	18123280	0.000381	0.00486
APLP1	1060028	321	47	1302560	394240	0	5	0	0	50	0	15177960	0.000383	0.00487
TROAP	2137968	175	37	1575280	518840	0	5	0	0	50	0	18267200	0.000386	0.0049
ICAM5	1802015	191	21	1750840	615440	0	5	0	0	50	0	20280680	0.000389	0.00493
DDX27	886628	261	50	1639680	437640	0	5	0	0	50	0	18934160	0.000391	0.00494
COL25A1	157338	437	-5	1414000	426440	0	5	0	0	50	0	16313640	0.000392	0.00495
FRMD4A	212541	732	24	2107840	593600	0	5	0	0	50	1	37556400	0.000396	0.005
ADNP	386595	367	36	2207520	582120	0	5	0	0	50	0	16837520	0.000397	0.005
ITPKC	1127178	201	27	1346520	399000	0	5	0	0	50	0	15456840	0.000397	0.005
GFPT1	481090	144	17	1415400	363720	0	5	0	0	50	0	16275280	0.000398	0.005
CLCNKA	886121	197	43	1380960	416640	0	5	0	0	50	0	15808240	0.0004	0.00501
SRBD1	73148	419	28	2037560	537880	0	5	0	0	50	0	15466360	0.000402	0.00503
WWC3	169744	NaN	34	2179520	648760	0	5	0	0	50	0	16530640	0.000403	0.00504
PLEKHH3	1740597	177	36	1508640	532560	0	5	0	0	50	0	17264240	0.000403	0.00504
NETO1	32720	916	-26	1126720	282800	0	5	0	0	50	1	16521120	0.000413	0.00513
ZC3H12A	446254	357	25	1159200	369600	0	5	0	0	50	0	13058640	0.00042	0.00518
USP51	92250	NaN	8	1404480	393120	0	5	0	0	50	1	20421520	0.000423	0.00519
COLEC12	587478	572	14	1492960	409640	0	5	0	0	50	0	16781240	0.000425	0.00521
COG2	379098	568	3	1517320	402080	0	5	0	0	50	0	17047800	0.000425	0.00521
TMPRSS7	265735	336	21	1468600	391160	0	5	0	0	50	0	16442160	0.00043	0.00524
CCNT2	288841	434	22	1491000	379680	0	5	0	0	50	0	16639840	0.000431	0.00524
TMCO4	668417	220	29	1254400	389480	0	5	0	0	50	0	14021840	0.000432	0.00524
NDST2	1009357	191	42	1738800	529200	0	5	0	0	50	0	19319440	0.000437	0.00528
NDC80	374218	390	0	1355760	320040	0	5	0	0	50	0	15074920	0.000439	0.0053
ANKS1A	664697	304	26	2274720	662760	0	5	0	0	50	1	20273960	0.000442	0.00533
USP37	841802	168	42	2033920	512960	0	5	0	0	50	0	14915600	0.000447	0.00537
DAXX	1456953	262	30	1492960	448280	0	5	0	0	50	0	16473800	0.000449	0.00538
SKIV2L2	344578	395	38	2172520	544880	0	5	0	0	50	0	15881600	0.000451	0.00541
CCDC150	165315	393	3	2317280	550480	0	5	0	0	50	0	16926560	0.000452	0.00541
GRIN3A	111816	1063	-27	2201080	638120	0	5	0	0	50	0	24106600	0.000458	0.00546
PASD1	153115	NaN	3	1593200	407680	0	5	0	0	50	0	17423280	0.00046	0.00548
ZNF366	447936	344	28	1491280	399560	0	5	0	0	50	0	16240280	0.000463	0.0055
EPAS1	375634	213	28	1767640	477680	0	5	0	0	50	0	19233760	0.000466	0.00552
ZNF629	1632278	158	61	1708280	490840	0	5	0	0	50	0	18519200	0.000469	0.00554
HCFC2	1209623	156	26	1599920	446320	0	5	0	0	50	0	17337880	0.00047	0.00556
CAPN9	438898	550	7	1439480	367360	0	5	0	0	50	0	15614760	0.000471	0.00556
NFATC4	897133	265	40	1878800	642040	0	5	0	0	50	0	20311480	0.000476	0.0056
MASP1	401220	445	31	2052680	552160	0	5	0	0	50	1	17724000	0.000489	0.00573
RALBP1	472280	369	46	1347080	336280	0	5	0	0	50	0	14424760	0.000489	0.00573
KIF2C	574317	191	43	1506960	389760	0	5	0	0	50	0	16062480	0.000493	0.00575
ZNF544	1471648	581	-53	1448720	369040	0	5	0	0	50	0	15408120	0.000496	0.00579
NLRP12	783610	486	-58	2157120	631680	0	5	0	0	50	0	22943760	0.000499	0.00582
PCDHA7	896676	606	-12	1795360	587720	0	5	0	0	50	0	19071360	0.000501	0.00583
SLC26A9	690729	431	33	1794520	515480	0	5	0	0	50	0	19046160	0.000502	0.00583
EFHC2	75979	NaN	21	1554280	384440	0	5	0	0	50	0	16457840	0.000503	0.00583
ZNF546	1181917	521	22	1709400	416640	0	5	0	0	50	0	18026400	0.000512	0.00589
MSH4	146770	535	-10	1916320	510440	0	5	0	0	50	0	20188560	0.000513	0.0059
DZIP1L	175494	464	8	1557640	434000	0	5	0	0	50	0	16358720	0.000514	0.00591
ABL1	505506	211	29	2305800	695520	0	5	0	0	50	0	16142000	0.000515	0.00591
UBC	1090586	206	33	1335880	397880	0	5	0	0	50	0	14052080	0.000515	0.00591
CDH22	553454	583	44	1609720	512960	0	5	0	0	50	0	16891560	0.000519	0.00594
CPT1A	619314	303	45	1608880	435680	0	5	0	0	50	0	16836120	0.000524	0.00597
SPIRE2	1220713	219	43	1417360	433160	0	5	0	0	50	1	19111960	0.000531	0.00604
TGS1	324398	409	17	1765120	427280	0	5	0	0	50	0	18339160	0.000534	0.00607
ELMO1	63863	859	16	1530480	374640	0	5	0	0	50	0	15844080	0.000536	0.00608
ZNF257	75568	1305	-69	1153600	277760	0	5	0	0	40	0	11963000	0.000537	0.00608
LRRC37B	692401	356	23	1884120	543480	0	5	0	0	50	0	19533080	0.000538	0.00609
SENP5	766452	258	33	1547840	387520	0	5	0	0	50	0	15980720	0.00054	0.00611
PCDHA8	896676	606	-12	1851080	596680	0	5	0	0	50	0	19071360	0.000547	0.00615
COL6A1	764197	590	23	2088240	620760	0	5	0	0	50	0	21367920	0.000554	0.00621
AMPD1	600650	472	11	1613360	408520	0	5	0	0	50	0	16540440	0.000555	0.00622
RSF1	577731	354	33	2942800	741440	0	5	0	0	50	0	20027000	0.000561	0.00625
GRAMD1B	684637	439	15	1537480	388640	0	5	0	0	50	0	15703800	0.000561	0.00625
DDR2	322980	293	9	1742440	468440	0	5	0	0	50	0	17767120	0.000561	0.00625
SENP7	555098	622	1	2177560	548240	0	5	0	0	50	0	22179640	0.000562	0.00626
PCDHAC1	931701	643	-10	1863960	593880	0	5	0	0	50	0	18935000	0.00057	0.00633
CAPN6	132204	NaN	23	1313760	344400	0	5	0	0	50	0	13261920	0.000581	0.00642
TCEB3	960799	225	28	1611680	437080	0	5	0	0	50	0	16182320	0.000586	0.00647
ZFP28	135553	817	-69	1754480	460600	0	5	0	0	50	0	17561600	0.000591	0.00651
GPR133	218974	468	0	1781640	504000	0	5	0	0	50	0	17720920	0.000601	0.0066
NCAM1	68889	524	-1	1881600	511560	0	5	0	0	50	0	18684400	0.000609	0.00665
EVI5L	836245	270	24	1631000	465640	0	5	0	0	50	0	16170560	0.000612	0.00667
ZNF302	910826	607	-54	830480	190960	0	5	0	0	25	0	8200080	0.000615	0.00669
MAP4K5	603138	207	43	1792840	442400	0	5	0	0	50	0	17737440	0.000616	0.00669
EPHB2	568787	464	29	1985200	554960	0	5	0	0	50	0	19573400	0.000622	0.00673
SETMAR	96339	400	-20	1364160	372120	0	5	0	0	50	0	13322680	0.000639	0.00686
PWWP2A	199338	417	21	1557080	470680	0	5	0	0	50	0	15207920	0.000639	0.00686
ARPP21	3796	1075	-21	1672720	445760	0	5	0	0	50	0	16246160	0.000645	0.00691
FSD2	490130	631	17	1536360	395640	0	5	0	0	50	0	14951440	0.000645	0.00691
DACT1	303507	489	32	1617000	502320	0	5	0	0	50	0	15733760	0.000646	0.00691
PCDHA3	861651	606	2	1869000	602280	0	5	0	0	50	0	18141200	0.000646	0.00691
TBC1D10B	2312884	165	47	1538600	528640	0	5	0	0	50	0	14971600	0.000646	0.00691
ELTD1	74049	903	-17	1421560	366800	0	5	0	0	50	1	17874360	0.000649	0.00692
ITIH3	1193949	272	49	1832600	484960	0	5	0	0	50	0	17706360	0.000659	0.00699
FIG4	335902	637	29	1879640	482440	0	5	0	0	50	0	18121320	0.000663	0.00702
SCARF1	1361271	198	27	1681400	448000	0	5	0	0	50	0	16182880	0.000667	0.00703
CCDC87	1343990	194	62	1634360	509320	0	5	0	0	50	0	15732080	0.000667	0.00703
CATSPERB	394439	483	26	2310840	589680	0	5	0	0	50	0	22233680	0.000668	0.00703
PROM1	174831	435	37	1793680	476000	0	5	0	0	50	0	17223920	0.000671	0.00704
HECTD2	288529	384	4	1629880	415520	0	5	0	0	50	0	15594040	0.000674	0.00705
EPHB1	74866	856	9	1976800	555800	0	5	0	0	50	0	18869480	0.000677	0.00708
DLGAP5	764452	146	54	1810760	463120	0	5	0	0	50	0	17291960	0.000678	0.00708
EFCAB4B	241693	793	18	1628200	433160	0	5	0	0	50	0	15542520	0.000678	0.00708
SLC44A2	2082774	226	33	1478960	402640	0	5	0	0	50	0	14140000	0.00068	0.00709
INSRR	NaN	NaN	NaN	2583840	782880	0	5	0	0	50	1	31964800	0.00068	0.00709
TLR2	143076	685	18	1555680	425880	0	5	0	0	50	0	14812840	0.000688	0.00714
TLE2	1106128	195	32	1548400	450800	0	5	0	0	50	0	14681520	0.000691	0.00717
DHX38	414449	479	9	2496480	685440	0	5	0	0	50	0	15837920	0.000694	0.00719
WIZ	524410	481	33	1511440	515480	0	5	0	0	50	1	18580800	0.000696	0.0072
PIK3C3	38836	1300	13	1859200	460880	0	5	0	0	50	0	17581760	0.000698	0.00722
INPP4B	51592	807	10	1917440	487480	0	5	0	0	50	0	17983840	0.000718	0.00735
VAV3	132139	554	-11	1807400	439600	0	5	0	0	50	0	16899400	0.00072	0.00736
SLK	508085	271	37	2563120	613760	0	5	0	0	50	0	16052120	0.000722	0.00737
ASNSD1	418427	511	16	1274560	358400	0	5	0	0	50	2	18551400	0.000727	0.00742
ZC3H11A	521302	280	32	1640520	453600	0	5	0	0	50	0	15309840	0.000729	0.00742
LGR5	250555	516	-34	1821960	525000	0	5	0	0	50	0	16988720	0.000731	0.00744
C17orf75	679038	286	30	827400	204960	0	5	0	0	50	1	16795240	0.000735	0.00747
FSTL5	9944	1215	-23	1746640	440720	0	5	0	0	50	0	16247560	0.000735	0.00747
NRD1	707583	382	16	2539040	644560	0	5	0	0	50	0	15784720	0.000739	0.00749
IMMT	872251	420	42	1527120	432600	0	5	0	0	50	0	14166600	0.000741	0.00751
ZFR2	2201226	204	37	1946840	620200	0	5	0	0	50	0	17961160	0.000749	0.00756
SGIP1	116994	601	-8	1688400	481320	0	5	0	0	50	0	15555680	0.000752	0.00756
SLC8A1	39449	706	-11	2018240	560560	0	5	1	0	50	1	24159240	0.000752	0.00756
RPS6KA3	242944	NaN	36	1539720	398160	0	5	0	0	50	0	14170520	0.000758	0.0076
SEZ6L	196333	672	-62	2035320	601440	0	5	0	0	50	0	18692800	0.000763	0.00763
KIAA1407	438696	487	29	1940960	474040	0	5	0	0	50	0	17784200	0.000768	0.00766
TLR3	355117	414	-13	1806000	488040	0	5	0	0	50	0	16537360	0.00077	0.00767
FILIP1	441614	325	19	2413320	662760	0	5	0	0	50	0	14774760	0.000773	0.00768
UBA1	819569	NaN	38	2136960	614040	0	5	0	0	50	0	13037640	0.000781	0.00774
PDZD8	203138	607	5	2251480	672560	0	5	0	0	50	1	16776480	0.000782	0.00774
RNF31	974559	220	41	2132480	640360	0	5	0	0	50	0	19321400	0.000789	0.00779
UHRF2	251045	431	23	1632680	441280	0	5	0	0	50	0	14772800	0.000791	0.00781
ASAP1	264818	427	30	2311120	632240	0	5	0	0	50	0	20817160	0.000808	0.00792
ISY1	1142757	352	44	605080	149240	0	5	0	0	50	1	15000160	0.000812	0.00793
SPAG1	806617	270	36	1908760	487760	0	5	0	0	50	0	17104360	0.000819	0.00796
AQPEP	372067	763	17	2021320	539840	0	5	0	0	50	0	18104800	0.00082	0.00796
SMG7	716427	385	25	2560600	697760	0	5	0	0	50	0	22890280	0.00082	0.00796
TMTC3	149643	429	-9	1858080	491400	0	5	0	0	50	0	16474080	0.000839	0.00809
OTOA	520295	466	45	2345000	658000	0	5	0	0	50	0	20818840	0.000842	0.00811
SEC23IP	450354	404	39	2033080	551600	0	5	0	0	50	0	18000640	0.000848	0.00814
SUPT16H	713944	380	38	2192400	532560	0	5	0	0	50	0	19369280	0.000848	0.00814
PDE4B	103928	596	-8	1753360	455000	0	5	0	0	50	0	15492120	0.000854	0.00818
ARAP3	771583	353	25	3056200	944720	0	5	0	0	50	0	18083800	0.000859	0.00822
USP1	239359	394	5	1605800	401800	0	5	0	0	50	0	14118440	0.00086	0.00822
SIK2	426569	296	19	1851640	531440	0	5	0	0	50	0	16275280	0.000867	0.00825
TNPO1	469585	388	30	1877400	468720	0	5	0	0	50	0	16487240	0.000869	0.00826
PUM2	532255	184	29	2140040	609280	0	5	0	0	50	0	18721080	0.000872	0.00828
SLC26A8	876298	407	33	1967560	543200	0	5	0	0	50	0	17248560	0.000872	0.00828
SSH2	724760	390	21	2848440	788760	0	5	0	0	50	0	24879680	0.000875	0.0083
DSG2	284905	450	1	2227120	639800	0	5	0	0	50	0	19404840	0.000883	0.00833
HCN2	1740226	218	1	1717520	550480	0	5	0	0	39	0	14937720	0.000887	0.00836
EPB41L4B	337644	371	15	1932560	547960	0	5	0	0	50	0	16807560	0.000893	0.00839
LRCH3	520915	322	36	1442560	416360	0	5	0	0	50	1	16205560	0.000905	0.00848
ITCH	996942	155	37	1800400	451640	0	5	0	0	50	1	19857040	0.000912	0.00854
CDHR5	1774224	236	57	1635480	543480	0	5	0	0	50	0	14053200	0.000919	0.00857
NEDD4L	321507	522	58	2054920	530600	0	5	0	0	50	0	11831400	0.000932	0.00866
PRICKLE1	175176	650	6	1681400	441280	0	5	0	0	50	0	14337960	0.000946	0.00875
USP53	227905	753	2	2206680	546840	0	5	0	0	50	0	18690560	0.000957	0.00881
SLFN13	763419	456	18	1788080	488320	0	5	0	0	50	0	15105720	0.000964	0.00887
ACAD11	210777	598	19	1606640	425320	0	5	0	0	50	0	13539120	0.000978	0.00896
CACNA2D1	58044	982	4	2316720	562800	0	5	0	0	50	0	19435360	0.000983	0.00898
ZNF148	377619	174	43	1606920	416640	0	5	0	0	50	0	13486760	0.00099	0.00902
DLGAP1	368461	215	24	1978200	564480	0	5	0	0	50	0	16479400	0.001	0.00911
KAT2A	2171374	206	37	1684200	486360	0	5	0	0	50	0	14025480	0.00101	0.00911
LARP1	549658	179	27	2065560	567000	0	5	0	0	50	0	17148320	0.00102	0.00919
NAA25	771475	200	42	2018800	512120	0	5	0	0	50	0	16658880	0.00103	0.00926
ROCK1	185443	407	-6	2866080	656040	0	5	0	0	50	0	15932560	0.00104	0.00928
TTK	150632	841	-2	1805720	430360	0	5	0	0	50	0	14879200	0.00104	0.00933
RANBP6	350338	339	24	2186800	602000	0	5	0	0	50	0	17976560	0.00105	0.00937
TRIM67	381758	603	8	1534120	473480	0	5	0	0	50	1	16308040	0.00106	0.00939
USP4	1661046	201	34	1982120	519400	0	5	0	0	50	0	16224040	0.00106	0.00943
ADCY2	60911	1014	-22	2223200	610960	0	5	0	0	50	0	18163040	0.00107	0.00946
THBS2	172423	720	-32	2404360	622160	0	5	0	0	50	0	19554080	0.00108	0.0095
ZSWIM4	754888	241	31	1922480	612640	0	5	0	0	50	0	15664880	0.00108	0.00951
PRTG	322073	254	-3	2303000	663040	0	5	0	0	50	0	18615520	0.0011	0.00964
FBXO41	536944	452	20	1679720	564760	0	5	0	0	50	0	13536040	0.00111	0.00973
ZNF600	536540	1010	-40	1468040	358960	0	5	0	0	50	1	17298960	0.00112	0.00976
SYDE2	367677	468	1	2368520	664720	0	5	0	0	50	0	19037480	0.00112	0.00979
CTNNA2	10595	1614	-24	1694000	471520	0	5	0	0	50	0	13596800	0.00113	0.0098
GABBR1	443970	755	26	2020480	596120	0	5	0	0	50	0	16192400	0.00113	0.00985
UBE3B	430972	428	37	2176160	605080	0	5	0	0	50	0	17353000	0.00114	0.00989
DAAM2	53428	914	26	2179240	592760	0	5	0	0	50	0	17428320	0.00114	0.00989
CCDC40	663665	237	27	2317560	628320	0	5	0	0	50	0	18424560	0.00116	0.01
PHF20	1341124	136	44	2082080	527800	0	5	0	0	50	0	16490040	0.00117	0.0101
PCDH9	19605	831	-11	2429840	700000	0	5	0	0	50	0	19198480	0.00117	0.0101
AEBP1	1151124	282	56	2326800	661080	0	5	0	0	50	0	18283720	0.0012	0.0102
ZNF483	437885	309	22	1542800	391720	0	5	0	0	50	1	15712760	0.0012	0.0103
NOP14	680459	336	49	1765120	459200	0	5	0	0	50	0	13807640	0.00121	0.0103
PLEKHG5	644634	203	44	2159360	649600	0	5	0	0	50	0	16884840	0.00121	0.0103
C12orf42	568754	897	2	718760	207760	0	5	0	0	50	1	17050600	0.00122	0.0104
ADAMTS14	546305	566	37	2450000	712600	0	5	0	0	50	0	19028800	0.00124	0.0104
HEATR4	602175	149	42	1968960	551040	0	5	0	0	50	0	15271200	0.00124	0.0105
ADAMTS3	70065	633	-15	2474640	636720	0	5	0	0	50	0	19150880	0.00125	0.0105
GTF2IRD1	896611	194	52	1946560	560000	0	5	0	0	50	0	15039920	0.00126	0.0105
DPYD	64696	807	-6	2108960	584920	0	5	0	0	50	0	16234960	0.00126	0.0106
CDH4	437973	867	-61	1825880	537040	0	5	0	0	50	0	14056000	0.00127	0.0106
COL21A1	263671	483	-11	1948520	563080	0	5	0	0	50	0	14925400	0.00128	0.0107
KANK1	136434	548	16	2678200	768320	0	5	0	0	50	0	13882120	0.00128	0.0107
DENND2A	356082	503	31	2016840	585480	0	5	0	0	50	0	15475600	0.00128	0.0107
EFTUD1	373597	701	13	2287600	601160	0	5	0	0	50	0	17523520	0.00129	0.0107
MAGI1	74202	843	-10	3096240	859320	0	5	0	0	50	0	23683800	0.00129	0.0107
ROR2	457045	572	30	1852200	553560	0	5	0	0	50	0	14164920	0.00129	0.0107
ZC3H7B	1354493	173	58	1990520	547960	0	5	0	0	50	0	15134280	0.0013	0.0108
DIAPH3	80757	890	22	2499840	616560	0	5	0	0	50	0	19002760	0.00131	0.0108
EIF4G2	793205	266	21	1878800	479920	0	5	0	0	50	0	14302960	0.00131	0.0108
SGSM1	365627	308	-21	2347520	631960	0	5	0	0	50	0	17806600	0.00131	0.0108
CASKIN2	1918292	195	25	2311680	780360	0	5	0	0	50	0	17506160	0.00132	0.0108
CRHR1	408198	563	16	908320	256760	0	5	0	0	50	1	18933880	0.00132	0.0108
USP20	552898	184	42	1872640	513800	0	5	0	0	50	0	14204400	0.00132	0.0109
TMF1	263910	443	9	2234960	575680	0	5	0	0	50	0	16914240	0.00133	0.0109
SORCS3	14547	986	-29	2468200	701120	0	5	0	0	50	0	18638200	0.00134	0.0109
RPRD2	1460825	163	36	2838640	879200	0	5	0	0	50	0	21362040	0.00135	0.011
NID1	555035	318	19	2485280	725200	0	5	0	0	50	0	18641840	0.00136	0.011
ADAMTSL4	1475649	152	31	2141440	687680	0	5	0	0	50	0	16056600	0.00137	0.0111
EIF5B	387331	612	25	2548000	606200	0	5	0	0	50	0	19021520	0.00137	0.0111
SLFN11	761918	456	11	1793400	493080	0	5	0	0	50	0	13349280	0.00139	0.0112
NEK1	245919	399	12	2632000	651560	0	5	0	0	50	0	19505360	0.0014	0.0112
DSG4	260152	412	-4	2170840	604520	0	5	0	0	50	0	16065560	0.00142	0.0113
ATP8B4	278209	408	-21	2467920	629160	0	5	0	0	50	0	18130000	0.00144	0.0114
LPA	287006	545	-24	4121880	1152480	0	5	0	0	50	0	20505800	0.00145	0.0115
CR2	447441	354	30	2210880	607320	0	5	0	0	50	0	16203320	0.00146	0.0115
FLT3	346092	614	42	2066960	516880	0	5	0	0	50	0	15085000	0.00147	0.0116
HTR1A	3636	1003	-20	803600	261520	0	5	0	0	50	1	16691920	0.00147	0.0116
SLC39A10	104678	431	3	1700440	426440	0	5	0	0	50	0	12410160	0.00148	0.0116
IDE	363888	236	23	2126880	525840	0	5	0	0	50	0	15479800	0.00149	0.0116
SCAPER	393531	675	22	2910600	752640	0	5	0	0	50	0	21149800	0.0015	0.0117
KDM4B	993857	258	26	2196320	638680	0	5	0	0	50	0	15891680	0.00152	0.0118
ZBED4	700457	276	-4	2286200	667240	0	5	0	0	50	0	16528400	0.00152	0.0118
ATRNL1	45264	1002	-20	2850400	721280	0	5	0	0	50	1	17223360	0.00153	0.0118
GPR116	168285	392	0	2726640	735000	0	5	0	0	50	0	19605320	0.00154	0.0119
PRR12	1906661	195	38	3821720	1355200	0	5	0	0	49	0	18620280	0.00154	0.0119
TTBK2	611976	453	31	2474640	709800	0	5	0	0	50	0	17736600	0.00156	0.012
ANLN	332583	329	21	2353960	635600	0	5	0	0	50	0	16865800	0.00156	0.012
CFH	198896	941	-26	2556960	631680	0	5	0	0	50	0	18299680	0.00156	0.012
FAS	187494	375	39	707560	169400	0	5	0	0	50	1	14860160	0.00157	0.012
FNIP2	171083	428	10	2241120	622440	0	5	0	0	50	0	15950480	0.00157	0.012
SEC31A	775541	268	38	2480520	685440	0	5	0	0	50	0	17694600	0.00158	0.0121
MAML1	1617173	256	41	1970080	606200	0	5	0	0	50	1	17935120	0.00158	0.0121
MYT1	812501	312	48	2278640	617680	0	5	0	0	50	0	16237760	0.00158	0.0121
CSPP1	353616	640	25	2617160	652960	0	5	0	0	50	0	18584160	0.0016	0.0122
LIPE	704668	235	34	2064440	679840	0	5	0	0	50	0	14645400	0.0016	0.0122
PIGG	562684	624	19	1923880	596120	0	5	0	0	50	0	13649720	0.0016	0.0122
NPHP1	NaN	NaN	NaN	1522080	393120	0	5	0	0	50	1	31575040	0.00161	0.0122
DCAF12L2	11596	NaN	-29	878920	290360	0	5	0	0	50	1	18166680	0.00161	0.0122
AHI1	152087	422	29	2532880	617120	0	5	0	0	50	0	17882480	0.00161	0.0122
TRPA1	19123	936	29	2334920	574840	0	5	0	0	50	0	16496480	0.00162	0.0123
ZYG11A	NaN	NaN	NaN	1537200	421680	0	5	0	0	50	1	31603600	0.00162	0.0123
NES	1851672	180	37	3125920	971600	0	5	0	0	50	1	18463760	0.00164	0.0124
ATP13A5	141358	851	1	2504320	663320	0	5	0	0	50	0	17476760	0.00167	0.0125
VN1R1	451095	869	-24	698040	194040	0	5	0	0	50	1	14109200	0.00169	0.0126
ADCY6	1715886	328	38	2314760	701680	0	5	0	0	50	0	16046800	0.00171	0.0127
ST6GAL1	447917	433	32	826560	215880	0	5	0	0	50	1	16574040	0.00171	0.0127
PPIP5K2	204934	549	16	2522240	655480	0	5	0	0	50	0	17394160	0.00172	0.0127
GUCY2D	1528802	272	26	2127440	718480	0	5	0	0	50	0	14644000	0.00175	0.0128
CDC42BPG	2740031	204	61	3062920	969080	0	5	0	0	50	0	21005040	0.00177	0.013
AKAP11	183147	411	51	3814440	1015560	0	5	0	0	50	0	17745560	0.00178	0.013
ZNF335	677949	209	55	2678480	796600	0	5	0	0	50	0	18302480	0.00178	0.013
C20orf194	1015129	338	40	2460080	631120	0	5	0	0	50	0	16793000	0.00179	0.013
COL1A2	461036	499	-14	2702000	914200	0	5	0	0	50	0	18297720	0.00182	0.0132
STXBP5L	319082	785	-8	2434600	647360	0	5	0	0	50	0	16487520	0.00183	0.0132
TIGD7	1397628	303	32	1102640	283360	0	5	0	0	50	0	18334680	0.00183	0.0132
RAD51AP2	135410	1311	2	2370760	562520	0	5	0	0	50	0	15991080	0.00184	0.0132
GAPVD1	954577	218	46	3015600	821520	0	5	0	0	50	0	20240920	0.00186	0.0134
PPP2R3A	181711	590	2	2427600	625800	0	5	0	0	50	0	16298520	0.00188	0.0134
TRPM8	297512	527	14	2270800	597800	0	5	0	0	50	0	15173760	0.0019	0.0135
RGAG1	100181	NaN	21	2631720	875280	0	5	0	0	50	0	17491600	0.00193	0.0137
WNK4	1633092	190	33	2413320	783720	0	5	0	0	50	0	16022440	0.00194	0.0137
AIFM1	379257	NaN	58	1335880	383600	0	5	0	0	50	2	13962480	0.00197	0.0138
LAMB3	211663	300	4	2352560	677320	0	5	0	0	50	0	15476160	0.00199	0.0139
KDM4C	153801	838	14	2340520	591920	0	5	0	0	50	0	15358560	0.002	0.0139
TCERG1	377370	463	14	2234680	607040	0	5	0	0	50	0	14568960	0.00202	0.014
ADAMTS5	33106	441	-79	1815240	554400	0	5	0	0	50	0	11835040	0.00202	0.014
ZEB2	56402	621	16	2459800	632240	0	5	0	0	50	0	16046520	0.00204	0.0141
ZBTB40	440712	555	28	2504880	677040	0	5	0	0	50	0	16279480	0.00204	0.0141
GLI3	41720	589	-12	3113040	918120	0	5	0	0	50	0	20199480	0.00207	0.0142
INPP5D	430468	259	37	2095800	577080	0	5	0	0	50	0	13594280	0.00207	0.0142
NOL8	527573	574	45	2405760	591360	0	5	0	0	50	0	15575000	0.00208	0.0142
RRP12	892254	188	39	2619120	762720	0	5	0	0	50	0	16951200	0.00208	0.0142
TNKS	106755	854	20	2657480	778120	0	5	0	0	50	0	17193400	0.00208	0.0143
VCPIP1	372262	213	38	2388120	700560	0	5	0	0	50	0	15332520	0.00211	0.0144
ZNF518B	218121	1074	15	2119040	589960	0	5	0	0	50	0	13644120	0.00211	0.0144
FAM71E2	NaN	NaN	NaN	1782760	576800	0	5	0	0	50	1	31758720	0.00212	0.0144
VWA3A	577505	269	45	2466520	632240	0	5	0	0	50	0	15728720	0.00215	0.0145
SEC24D	248929	623	24	2098040	579040	0	5	0	0	50	1	17166240	0.00216	0.0146
DHX57	850010	297	25	2802520	770000	0	5	0	0	50	0	17847760	0.00218	0.0147
TECPR1	464632	375	26	2355640	663320	0	5	0	0	50	0	14929600	0.00221	0.0148
PLXNB3	2103463	NaN	30	3812760	1218840	0	5	0	0	50	0	16467080	0.00222	0.0148
MBD5	119685	955	7	2939160	858480	0	5	0	0	50	0	18583600	0.00223	0.0149
ITGA7	1746452	384	9	2445800	730240	0	5	0	0	42	0	15405320	0.00225	0.0149
EPB41L3	57432	1036	-5	2193800	621880	0	5	0	0	50	0	13790840	0.00226	0.015
TMEM132B	492460	860	-17	2140320	607320	0	5	0	0	50	0	13410600	0.00228	0.0151
ATP7A	549429	NaN	19	2989840	866600	0	5	0	0	50	0	18725840	0.00229	0.0151
ANAPC1	NaN	NaN	NaN	3979080	1080240	0	5	0	0	50	1	32262160	0.00229	0.0151
SYNPO2	267272	589	2	2512160	772240	0	5	0	0	50	0	15659840	0.0023	0.0151
SHROOM4	36907	NaN	11	2954000	839440	0	5	0	0	50	0	18421760	0.00231	0.0152
NPHS1	1060028	321	47	2452240	771680	0	5	0	0	50	0	15177960	0.00234	0.0153
GRK7	426724	406	30	1098720	307440	0	5	0	0	50	1	17362520	0.00235	0.0153
FKBP15	448462	456	9	2475480	689640	0	5	0	0	50	0	15344560	0.00235	0.0153
JAK3	1216364	212	37	2234400	677880	0	5	0	0	50	0	13831160	0.00236	0.0153
C10orf12	1008851	512	25	2459240	685720	0	5	0	0	50	0	15186080	0.00238	0.0154
ARHGAP32	195815	546	-11	4138960	1193360	0	5	0	0	50	0	17425520	0.0024	0.0154
ZNF608	39167	575	14	2986480	853160	0	5	0	0	50	0	18232760	0.00243	0.0156
EIF3A	701340	194	9	2819320	736400	0	5	0	0	50	0	17269560	0.00243	0.0156
FLII	925111	223	18	2586080	713440	0	5	0	0	50	0	15807400	0.00245	0.0156
ITGA11	370132	531	41	2427320	668080	0	5	0	0	50	0	14646240	0.00252	0.016
ADCY10	534611	238	13	3350760	816480	0	5	0	0	50	0	20053320	0.00258	0.0162
AP4E1	343136	355	34	2320640	616000	0	5	0	0	50	0	13879600	0.00258	0.0162
HAP1	1617880	323	9	1254400	363440	0	5	0	0	23	0	7491120	0.00262	0.0164
ANKRD36	NaN	NaN	NaN	4154640	991200	0	5	0	0	50	1	32173120	0.00264	0.0165
C20orf112	677178	310	61	870800	253960	0	5	0	0	50	1	13724480	0.00272	0.0168
SGK223	132314	199	43	2694720	854280	0	5	0	0	50	0	15814680	0.00275	0.0169
MYOM1	593610	424	50	3449320	923720	0	5	0	0	50	0	20048840	0.00282	0.0171
ABCC6	385823	188	23	3000760	958160	0	5	0	0	50	0	17339560	0.00287	0.0173
RUSC2	1081620	300	28	2914800	945000	0	5	0	0	50	0	16780400	0.00287	0.0173
ERBB4	20702	1173	-5	2686600	704480	0	5	0	0	50	0	15513680	0.00288	0.0173
OFD1	135235	NaN	48	2108400	518280	0	5	0	0	50	1	15686160	0.00291	0.0174
QSER1	408746	172	23	3435600	976080	0	5	0	0	50	0	19757640	0.00291	0.0174
NCAPH2	1075525	207	42	1278480	346080	0	5	0	0	50	0	16845640	0.00292	0.0175
PCDHGA9	NaN	NaN	NaN	1833440	578200	0	5	1	0	50	2	31760120	0.00295	0.0176
SIPA1L2	94875	598	-14	3433360	975800	0	5	0	0	50	0	19636680	0.00295	0.0176
EGFR	423489	336	-13	2657480	701680	0	5	0	0	50	0	15128680	0.00297	0.0176
LAMB1	481432	406	11	3676960	937160	0	5	0	0	50	0	20972560	0.00298	0.0176
KIAA0922	188087	454	39	3310160	865480	0	5	0	0	50	0	18806760	0.00301	0.0177
RERE	916698	436	27	3085600	933800	0	5	0	0	50	0	17416280	0.00304	0.0178
MYO16	108921	641	-19	3753680	1045240	0	5	0	0	50	0	21250880	0.00304	0.0179
UGGT2	175188	834	34	3169320	781200	0	5	0	0	50	0	17848040	0.00306	0.0179
AKNA	218424	360	14	2810080	885920	0	5	0	0	50	0	15800120	0.00307	0.0179
KDM5C	877207	NaN	80	3159520	938840	0	5	0	0	50	0	17805480	0.00308	0.018
TNN	169074	612	14	2608200	728280	0	5	0	0	50	0	14616560	0.00313	0.0182
MAGI3	369997	623	2	3020920	824600	0	5	0	0	50	0	16866920	0.00316	0.0183
UMODL1	220293	430	68	2859920	857080	0	5	0	0	50	0	15884680	0.00321	0.0185
PXDN	55677	536	-18	2943920	861280	0	5	0	0	50	0	16236080	0.00324	0.0186
DHX8	1124329	147	20	2469040	683480	0	5	0	0	50	0	13539960	0.00333	0.0189
ATP2B3	940418	NaN	24	2531480	742000	0	5	0	0	50	0	13785520	0.00336	0.019
CADPS	76552	1010	3	2827440	743400	0	5	0	0	50	0	15429120	0.00337	0.0191
DZIP3	172270	941	0	2541280	612920	0	5	0	0	50	1	18058600	0.00338	0.0191
STAG3	1382416	198	55	2518320	685440	0	5	0	0	50	0	13639640	0.00341	0.0192
MAPKBP1	816015	259	37	3011400	907200	0	5	0	0	50	0	16267720	0.00343	0.0193
DISP1	236778	210	5	3051160	817040	0	5	0	0	50	0	16522240	0.00345	0.0193
STIL	321135	366	6	2607920	694120	0	5	0	0	50	0	14044240	0.00346	0.0194
ZNF773	459366	828	-31	901880	224560	0	5	0	0	50	1	12942160	0.00347	0.0194
ATXN2	523776	302	42	2616040	775880	0	5	0	0	50	0	14109760	0.00349	0.0194
COL20A1	1278630	332	62	2499280	807800	0	5	0	0	50	0	13453720	0.00351	0.0195
ARID4A	290710	552	36	2620800	626640	0	5	0	0	50	0	14091000	0.00352	0.0195
DDX60	83741	350	-10	3549000	888720	0	5	0	0	50	0	19020960	0.00355	0.0196
SMC2	114849	953	-33	2480240	619360	0	5	0	0	50	0	13288800	0.00355	0.0196
ZNF776	680410	849	-50	1055320	259280	0	5	0	0	50	1	14173880	0.00359	0.0198
RPGRIP1L	248316	406	-15	2730560	673120	0	5	0	0	50	0	14515480	0.00363	0.0199
SCLT1	98655	645	8	1460760	342720	0	5	0	0	50	1	20270600	0.00367	0.0201
BTAF1	366076	306	22	3777200	1010800	0	5	0	0	50	0	19830440	0.00372	0.0203
OR7E24	398878	582	-50	661920	194880	0	5	0	0	40	0	12826240	0.00376	0.0205
COL17A1	455010	271	19	3046120	913640	0	5	0	0	50	0	15915760	0.00377	0.0205
EFCAB5	652131	303	15	3200680	801920	0	5	0	0	50	0	16598680	0.00385	0.0207
KIF13B	333305	417	42	3701600	1035160	0	5	0	0	50	0	19204920	0.00389	0.0208
USP54	1072614	150	40	3388840	929600	0	5	0	0	50	1	22879360	0.00391	0.0209
ABCA5	52620	314	-50	3409560	858480	0	5	0	0	50	0	17572800	0.00392	0.0209
ZNF419	455231	801	-28	1045520	258160	0	5	0	0	50	1	12939920	0.00394	0.021
MON2	299830	359	-1	3473400	970200	0	5	0	0	50	0	17756200	0.00401	0.0213
CORO2A	494263	272	50	1064560	296240	0	5	0	0	50	1	14203000	0.00403	0.0213
SYBU	133930	623	11	1323280	384440	0	5	0	0	50	0	14798560	0.00406	0.0214
IL1RAPL1	11003	NaN	14	1423240	368480	0	5	0	0	50	1	18536840	0.00411	0.0216
KIAA0232	500642	179	50	2796080	745360	0	5	0	0	50	0	14191520	0.00413	0.0217
PTGFRN	760797	540	24	1724240	520240	0	5	0	0	50	1	22529080	0.00421	0.0219
C2orf71	471053	404	28	2496200	755440	0	5	0	0	50	1	16395120	0.00422	0.0219
EFCAB6	306296	627	2	3094280	793240	0	5	0	0	50	0	15492680	0.00425	0.0221
RASGRF2	214755	766	29	2530920	676200	0	5	0	0	50	1	16483040	0.00432	0.0223
PIK3C2A	513121	436	10	3445680	911400	0	5	0	0	50	0	17163720	0.00436	0.0224
LPHN1	1036713	321	25	2896320	897960	0	5	0	0	50	0	14344680	0.00438	0.0225
POLA1	255855	NaN	22	3046400	763000	0	5	0	0	50	0	15014720	0.00444	0.0226
KIAA1217	136799	839	-15	3869880	1096200	0	5	0	0	50	0	19064080	0.00444	0.0226
ZNF548	451095	869	-24	1119440	266560	0	5	0	0	50	1	14109200	0.0045	0.0228
ABCD1	1910154	NaN	37	1438920	471240	0	5	0	0	50	1	17864840	0.00452	0.0229
KNDC1	318075	452	-11	3448760	1059520	0	5	0	0	50	0	16779560	0.0046	0.0231
TNS3	192490	488	16	2877840	853440	0	5	0	0	50	0	14019880	0.00464	0.0233
NOS1	201056	259	13	2891840	815080	0	5	0	0	50	0	13998040	0.00466	0.0233
ADAM17	691902	278	38	1719480	420000	0	5	0	0	50	0	17801840	0.00474	0.0236
MUM1	2285841	209	31	1424080	413840	0	5	0	0	50	1	17418800	0.00477	0.0237
CLASP1	238179	612	21	3150280	899360	0	5	0	0	50	0	14668360	0.00526	0.0253
CDK5RAP2	386697	450	10	3895080	1002120	0	5	0	0	50	0	18115160	0.00527	0.0254
RAPGEF2	136300	480	3	3036040	821240	0	5	0	0	50	0	14033880	0.00537	0.0257
PHKA1	385429	NaN	18	2505160	683480	0	5	0	0	50	1	14952840	0.00541	0.0258
ATXN1	109777	623	30	1558200	501480	0	5	0	0	50	1	17986360	0.00546	0.026
CLTC	1083057	398	23	3427760	899920	0	5	0	0	50	0	15730120	0.00547	0.026
RTF1	820644	237	37	1477000	373520	0	5	0	0	50	0	14217280	0.00549	0.0261
NRXN2	1897094	411	56	3486280	1125320	0	5	0	0	50	0	15969520	0.0055	0.0261
ABCF3	1460188	257	49	1445080	411320	0	5	0	0	50	1	16300480	0.00557	0.0264
SUPT6H	1673468	208	36	3569160	903840	0	5	0	0	50	0	16271080	0.00558	0.0264
TRPC7	283872	588	23	1739920	471800	0	5	0	0	50	1	19727120	0.0056	0.0265
N4BP2	540527	260	45	3596040	917280	0	5	0	0	50	0	16123520	0.00577	0.027
MPHOSPH10	355097	470	40	1426600	327320	0	5	0	0	50	1	15607480	0.00584	0.0273
[truncated: 16,863 more rows]

## Sheet: Table.S4 HPV_ind_mutsig_gene
gene	expr	reptime	hic	N_nonsilent	N_silent	N_noncoding	n_nonsilent	n_silent	n_noncoding	nnei	x	X	p	q
NDUFS1	311488	433	24	3199992	887880	0	3	0	0	50	6	39518512	0	0
PIK3CA	401889	613	11	4767976	1188068	0	15	0	0	50	5	37045736	0	0
PTEN	259678	300	34	1828912	425216	0	13	0	0	50	3	30942920	0	0
TP53	2069567	213	34	1865756	515212	0	11	0	0	50	2	31302300	0	0
ANXA13	492587	192	12	1609056	420384	0	2	0	0	50	0	39707564	0.00167369	1
NCAPH2	1075525	207	42	2757864	746544	0	5	0	0	50	2	36338452	0.00228737	1
CCL17	749108	159	39	418572	119592	0	3	0	0	50	4	31173044	0.0023754	1
TNFRSF1A	2670962	198	46	1976288	567760	0	4	0	0	50	2	45971648	0.00238964	1
FBXW7	117295	501	51	3686816	988144	0	6	0	0	50	3	40733156	0.00263581	1
DCDC1	84163	938	-25	1562548	417968	0	5	0	0	50	8	39676760	0.00356129	1
RPL22	627248	240	31	590108	136504	0	2	0	0	50	4	31234048	0.00358132	1
C15orf62	NaN	NaN	NaN	714532	242204	0	2	0	0	50	9	67506060	0.00381238	1
GNAL	281108	361	18	2248088	596752	0	6	0	0	50	5	37582692	0.00579304	1
CAPZA2	503859	185	8	1313700	313476	0	2	0	0	50	3	35863708	0.00730641	1
C7orf57	127890	364	24	1313700	351528	0	3	0	0	50	1	34123584	0.00767751	1
CPZ	92046	471	35	2806184	823252	0	3	0	0	50	0	36793264	0.00851506	1
CTCF	1074126	147	45	3227776	802112	0	4	0	0	50	3	38132332	0.00929281	1
DHRS12	252271	384	33	1458056	382936	0	3	0	0	50	1	32213736	0.00951395	1
ZDHHC7	481076	273	28	1509396	422196	0	2	0	0	50	1	34159824	0.0103539	1
CDC16	612511	283	46	2825512	680708	0	3	0	0	50	2	36807156	0.0104448	1
RGR	216056	869	-4	1272628	383540	0	3	1	0	31	2	17085348	0.0116817	1
C22orf31	759735	335	-19	1245448	354548	0	2	0	0	50	1	36509384	0.0120645	1
SLC41A1	717622	377	37	2170172	689164	0	4	0	0	50	1	42718504	0.0122205	1
DLK1	383705	323	2	1642276	474140	0	2	0	0	50	4	41845724	0.016262	1
IGFBP7	544216	314	32	1186860	384144	0	2	0	0	50	6	36708100	0.0173104	1
NEK10	107333	515	-15	3242272	800300	0	6	0	0	50	5	41016432	0.0174874	1
NUPR1	1133167	269	63	430048	133484	0	2	0	0	50	4	35469296	0.0182137	1
TEAD2	2183690	309	30	1944276	570780	0	4	0	0	50	4	36652532	0.018633	1
TNRC6C	620383	217	26	7359740	2175004	0	5	0	0	50	0	38831160	0.0189207	1
IL8	273344	444	13	451188	117780	0	1	0	0	50	1	31288408	0.018942	1
PIGZ	754196	306	29	2330836	832916	0	4	0	0	50	1	40502428	0.0189577	1
C2orf73	659505	429	8	1266588	331596	0	2	0	0	50	4	33665752	0.019032	1
GABRR1	398929	446	29	2126684	547828	0	4	0	0	50	5	42971580	0.0195627	1
EPHB6	284406	645	18	4308936	1360812	0	4	0	0	50	1	40996500	0.0198282	1
MTL5	712475	354	47	2225740	610040	0	3	0	0	50	3	35501308	0.0202804	1
SCN11A	276625	707	18	7871328	2051184	0	6	0	0	50	1	39835612	0.0207028	1
TIGD2	147602	529	24	2265000	594336	0	3	0	0	50	2	34198480	0.0207151	1
NIPSNAP1	713942	190	39	1286520	331596	0	2	0	0	50	1	31025668	0.0212823	1
GLO1	280153	845	28	841372	200528	0	1	0	0	50	0	42989096	0.0215202	1
SLC46A3	167695	629	37	1998636	570780	0	3	0	0	50	1	28499740	0.0220127	1
GJB4	548013	580	19	1108340	343072	0	3	0	0	50	2	29822500	0.0220205	1
BRIP1	326357	412	-9	5502440	1430272	0	3	0	0	50	1	40341764	0.0229221	1
RENBP	2355024	NaN	25	1883876	518836	0	3	0	0	50	4	51892056	0.0235594	1
C6orf57	119480	618	15	476556	134088	0	1	0	0	50	5	37251096	0.0237848	1
PAGE2	214019	NaN	18	512192	129256	0	1	0	0	50	8	35315276	0.0239863	1
TRIM17	654512	278	7	2260772	658360	0	3	0	0	50	7	48530796	0.0243772	1
ALKBH1	455772	384	47	1692408	471120	0	2	0	0	50	5	36429656	0.0244628	1
SIGLEC8	393294	583	17	2100712	664400	0	3	0	0	50	3	39744408	0.025465	1
POU2F1	399046	569	0	3161940	991164	0	2	0	0	50	0	38074348	0.0257816	1
XIAP	337935	NaN	14	2196144	554472	0	3	0	0	50	2	36788432	0.0261204	1
KCNA6	277089	903	16	2176816	704264	0	5	0	0	50	2	33889232	0.0264968	1
POLR3GL	NaN	NaN	NaN	988144	253076	0	2	0	0	50	9	67516932	0.0269105	1
LARP6	250598	339	10	2200976	643864	0	4	0	0	50	2	33569716	0.0269764	1
C11orf71	157610	477	-8	608832	206568	0	2	0	0	50	3	39554148	0.0269938	1
TAAR2	125852	605	19	1517248	403472	0	3	0	0	50	7	33885004	0.0272	1
OSTC	160719	574	14	659568	181200	0	1	0	0	50	2	34246196	0.0272267	1
LSM3	303635	258	39	456624	125028	0	1	0	0	50	4	28943680	0.0274621	1
ADCY10	534611	238	13	7228068	1761264	0	5	0	0	50	0	43257876	0.0282312	1
FAM83E	1597109	242	31	1947296	689164	0	2	0	0	50	3	35258500	0.0282399	1
CDK17	248700	405	26	2414792	614872	0	2	0	0	50	2	33920640	0.0286449	1
FAHD2A	255441	536	19	1362020	401056	0	3	0	0	50	5	31798184	0.0288161	1
TCOF1	949599	212	40	6377636	1946692	0	3	0	0	50	0	40776040	0.029123	1
AGR3	360434	376	-15	776744	181804	0	1	0	0	50	1	35152196	0.0291794	1
NDUFS6	387770	635	11	547224	157644	0	1	0	0	50	4	35727808	0.0294026	1
LMX1A	292562	797	-13	1693616	446356	0	6	0	0	50	12	28971464	0.0295318	1
NOTCH2NL	NaN	NaN	NaN	1047940	269384	0	1	0	0	50	9	67533240	0.0300568	1
MEFV	1445318	253	37	3328040	991768	0	3	0	0	50	1	45491468	0.0305026	1
FABP4	191177	595	1	599168	149188	0	1	0	0	50	3	34658124	0.030854	1
MMGT1	253719	NaN	20	565948	173348	0	1	0	0	50	3	30692260	0.0314434	1
CASP8	571730	386	37	2584516	584672	0	4	0	0	50	3	37072312	0.0314526	1
PTGS2	275352	552	-19	2653976	700036	0	4	0	0	50	7	44448964	0.0317296	1
HIST1H2BM	267617	634	32	533332	160664	0	2	0	0	50	2	26307824	0.0317645	1
HIST1H2BF	394491	544	55	529708	164288	0	1	0	0	50	1	23370572	0.0320054	1
AQR	468734	288	-5	6610176	1714152	0	5	1	0	50	2	35015088	0.0320223	1
MYLK4	470344	285	28	1770928	423404	0	3	0	0	50	2	33143292	0.0321589	1
TMEM35	422603	NaN	29	689768	230728	0	3	0	0	50	4	32268096	0.0324129	1
SNIP1	445473	274	30	1690596	492864	0	3	0	0	50	4	35621504	0.0325301	1
TCEA3	1050778	163	27	1564964	404680	0	3	0	0	50	5	35312256	0.032719	1
KMO	171933	382	-17	2200976	551452	0	3	0	0	50	3	35710896	0.0328947	1
MACC1	220237	676	13	3674736	991164	0	3	0	0	50	9	40402164	0.0337849	1
RAB27A	212605	573	-20	993580	249452	0	2	0	0	50	3	37380956	0.0339635	1
ARID1A	975965	182	27	9662792	2901616	0	6	1	0	50	4	38575668	0.034373	1
B3GNT5	NaN	NaN	NaN	1639256	420988	0	2	0	0	50	9	67684844	0.0344427	1
DEFB134	467502	451	22	300792	68856	0	2	0	0	19	0	9580648	0.0345654	1
ATP5J	534575	641	29	545412	130464	0	1	0	0	50	7	34160428	0.0346312	1
FXYD5	745516	357	-9	797280	230124	0	1	0	0	50	1	30296640	0.0355333	1
AICDA	291883	422	15	874592	239788	0	1	0	0	50	1	35289304	0.0358524	1
NFE2L3	910990	445	39	2948124	851640	0	3	0	0	50	0	30934464	0.0360068	1
TMEM106B	114769	532	-9	1227328	318308	0	1	0	0	50	0	38091864	0.0360771	1
HLA-A	983517	596	36	1587916	456020	0	3	0	0	50	4	31130160	0.0361749	1
WDR65	1068006	294	30	3034496	843184	0	4	0	0	50	1	34440684	0.0362761	1
SERTAD2	632067	332	25	1316116	403472	0	2	0	0	50	1	44266556	0.0367173	1
HIST1H2BI	390169	544	57	529708	164288	0	2	0	0	50	2	23519760	0.0369345	1
LRRC69	NaN	NaN	NaN	1543220	402868	0	2	0	0	50	9	67666724	0.0369806	1
C8orf34	36554	910	-22	1930384	483200	0	3	0	0	50	5	31068552	0.0371169	1
ZNF502	433000	541	28	2404524	572592	0	4	0	0	50	2	29936052	0.0371569	1
MAGOHB	407094	432	4	681916	160664	0	1	0	0	50	4	32076628	0.0372265	1
SDCCAG3	1303729	233	36	1888104	547224	0	4	0	0	50	4	36627164	0.0373308	1
PAPSS2	379125	169	46	2708940	748356	0	3	0	0	50	0	27239796	0.0373582	1
NDUFA5	88676	779	-25	533332	131672	0	1	0	0	50	8	36151816	0.0377657	1
TSPAN8	233516	489	-31	1065456	279048	0	2	0	0	50	4	37697452	0.0378036	1
GTPBP8	279709	639	18	1235784	353340	0	3	0	0	50	1	41033948	0.0379333	1
CROT	222199	876	3	2874436	733256	0	4	0	0	50	4	36949096	0.0379907	1
NRAS	600650	472	11	849828	219252	0	3	0	0	50	6	35680092	0.0383898	1
PRG2	923815	191	-3	980896	267572	0	2	0	0	50	0	30473008	0.0383957	1
HSCB	571394	219	-10	1061228	261532	0	1	0	0	50	2	38744184	0.0384207	1
SULT2A1	881316	336	39	1294372	296564	0	1	0	0	50	0	38182464	0.0384586	1
APPL2	233879	387	30	2988592	771308	0	2	0	0	50	1	42628508	0.0385062	1
RPL11	960799	225	28	808756	207776	0	1	0	0	50	3	34907576	0.0386834	1
YAF2	173442	585	2	801508	207776	0	2	0	0	50	3	34025736	0.0389776	1
TCEAL3	490345	NaN	31	877612	222272	0	1	0	0	50	3	37519876	0.0391056	1
RARRES3	854193	303	56	722384	199924	0	1	0	0	50	2	28039492	0.0391516	1
DNAJC5G	1242113	182	45	859492	209588	0	1	0	0	50	5	35817200	0.0393625	1
PLA2G16	854193	303	56	719364	195696	0	1	0	0	50	2	28039492	0.0394845	1
GNG12	476287	228	-7	327368	83956	0	1	0	0	14	0	9268984	0.0398038	1
IFNA6	232155	466	-14	811172	218044	0	1	0	0	50	3	31194184	0.0399107	1
FADS1	1239228	212	59	2200976	607624	0	2	0	0	50	7	43582224	0.0401429	1
DHRS3	340106	294	27	1282292	401056	0	2	0	0	50	1	45600188	0.0401726	1
FAM187B	767246	472	7	1570400	455416	0	2	0	0	50	6	27791248	0.0402555	1
MNS1	211810	681	12	2298824	462664	0	4	0	0	50	7	32207696	0.0408844	1
LIN28A	1046693	181	33	914456	248848	0	2	0	0	50	2	30771988	0.0409433	1
PHPT1	1921909	176	44	651716	154624	0	2	0	0	50	2	35275412	0.0411885	1
C10orf2	1020226	247	40	2886516	896940	0	4	0	0	50	1	34203916	0.0412033	1
CDC34	1647685	255	-8	1029216	288108	0	2	0	0	50	0	31840464	0.041253	1
UVRAG	520479	503	32	3055032	851640	0	2	0	0	50	5	41769016	0.0417241	1
RAB39B	371405	NaN	-13	907812	262740	0	3	0	0	50	8	36037056	0.0423707	1
IDE	363888	236	23	4587984	1134312	0	5	0	0	50	3	33392140	0.0427536	1
MYLK3	443420	253	-10	3499576	1044920	0	3	0	0	50	1	36314292	0.0432597	1
ARL5B	74299	539	-5	809964	204756	0	1	0	0	50	4	38076160	0.0435451	1
DKK1	94567	519	-8	1143372	329784	0	1	0	0	50	1	37624368	0.0437806	1
CDC73	285984	442	-12	2377948	629972	0	2	0	0	50	1	30613136	0.0441276	1
MTDH	605177	163	38	2535592	713324	0	3	0	0	50	4	36894736	0.044503	1
IQCG	612221	410	33	2016152	469912	0	2	0	0	50	4	33742460	0.0447785	1
VEGFB	1613996	257	65	891504	286296	0	1	0	0	50	4	36179600	0.0448864	1
VPS45	1181361	309	32	2525928	679500	0	4	0	0	50	2	32735592	0.0453089	1
TGM4	466410	380	31	3021208	800300	0	4	0	0	50	2	31691880	0.0453753	1
PNPO	1183803	203	21	1148808	318912	0	1	0	0	50	1	36261744	0.0453845	1
ARL6IP1	739644	279	45	906000	242808	0	2	0	0	50	3	32869680	0.0454125	1
GAPDH	2764720	179	42	1467720	416760	0	2	0	0	50	1	44004420	0.0457097	1
PARP11	273563	859	31	1553488	340052	0	1	0	0	50	1	44427824	0.0458232	1
PCDHA13	NaN	NaN	NaN	3962844	1281084	0	6	0	0	50	9	68544940	0.0458335	1
C19orf12	223109	552	-46	648092	198112	0	1	0	0	50	10	34052312	0.0458669	1
DCTN6	452029	297	47	861304	224084	0	2	0	0	50	5	36492472	0.0459227	1
KIAA1683	1178047	210	43	5585188	1876628	0	5	0	0	50	4	37826104	0.046357	1
BSND	454766	217	13	1387388	379312	0	2	0	0	50	2	40001712	0.04641	1
ZEB2	56402	621	16	5306140	1363832	0	6	0	0	50	5	34614636	0.0466686	1
DCAF12	779457	142	39	1956960	568968	0	3	0	0	50	5	35646268	0.046769	1
MRPS15	581032	347	31	1146996	309852	0	1	0	0	50	3	43014464	0.0470565	1
GLIS2	944378	161	33	2167756	726008	0	3	0	0	50	1	35701232	0.0472892	1
SLC25A26	85846	616	0	936200	268780	0	1	0	0	50	4	35265144	0.04771	1
ABI2	415048	298	23	2064472	588296	0	3	0	0	50	3	34349480	0.0480434	1
ABCC5	1425631	375	43	6298512	1804752	0	3	1	0	50	9	45560324	0.0489214	1
C14orf28	228479	577	-32	1375308	342468	0	2	0	0	50	5	41774452	0.0494407	1
IL6ST	317374	438	51	4061296	1043108	0	3	0	0	50	2	39755280	0.0496246	1
CRYGA	321897	440	5	769496	203548	0	1	0	0	50	4	28654968	0.049667	1
LENG1	735613	439	-53	1124648	348508	0	3	0	0	50	14	49873488	0.0502536	1
TMEM202	1116695	366	41	1198336	320120	0	2	0	0	50	2	30454888	0.0503691	1
ROM1	2695768	217	42	1413360	514608	0	1	0	0	50	1	40227608	0.050446	1
ZNF484	599194	463	39	3773792	892108	0	4	0	0	50	7	48530796	0.0505829	1
C9orf131	782447	350	42	4507652	1403092	0	3	0	0	50	1	42171280	0.0507174	1
DYNC1LI1	434251	568	35	2300032	639032	0	3	0	0	50	4	37737316	0.0507767	1
XCL2	389559	440	15	492260	151000	0	2	0	0	50	5	30024236	0.0511326	1
CCDC127	1040169	530	24	1131292	302000	0	2	0	0	50	3	31655036	0.0514654	1
KRAS	259193	512	16	1035256	249452	0	2	0	0	50	6	34814560	0.051477	1
CLEC4E	321790	564	13	997808	234352	0	1	0	0	50	4	36823464	0.0516073	1
CCNB1IP1	393743	401	-18	1214040	318912	0	2	0	0	50	1	32503656	0.051772	1
NANOS3	754888	241	31	790636	265760	0	1	0	0	50	6	33791384	0.0519162	1
HIST1H1B	228884	634	40	936804	304416	0	2	0	0	50	2	25117340	0.0520444	1
CDC42SE1	1614665	165	40	366628	89996	0	1	0	0	50	1	34560276	0.0523915	1
SMAD3	444194	194	45	1985952	529104	0	5	0	0	50	1	29015556	0.0524641	1
SOCS3	962609	209	27	934388	301396	0	2	0	0	50	4	38108776	0.0525997	1
OSM	548674	211	43	1061832	331596	0	1	0	0	50	3	33798632	0.0533229	1
FCER1G	728669	234	37	395620	109928	0	1	0	0	50	2	38222328	0.0537422	1
SLC25A37	474894	409	36	1441748	422800	0	2	0	0	50	2	40530816	0.05387	1
FYB	171734	367	-6	3674736	967608	0	4	0	0	50	3	34732416	0.0539275	1
GSPT2	126151	NaN	16	2660016	759228	0	4	0	0	50	3	41052672	0.0540342	1
TRIM77	NaN	NaN	NaN	1987160	497092	0	2	0	0	50	9	67760948	0.0542457	1
TMEM30B	351491	448	-11	1447184	466288	0	2	0	0	50	0	38751432	0.0544135	1
TCP10L2	NaN	NaN	NaN	1531140	442128	0	1	0	0	50	9	67705984	0.0546131	1
TMEM41B	669286	170	20	1287124	369044	0	1	0	0	50	4	42572940	0.0548208	1
RNF141	755456	391	25	1026196	265760	0	1	0	0	50	6	46605244	0.0549873	1
KCNQ2	1314528	298	49	3814864	1162700	0	5	0	0	50	5	46563568	0.0551759	1
OR10A3	105341	679	6	1313096	397432	0	2	0	0	50	2	42243156	0.0553962	1
IPO9	764022	208	26	4566240	1268400	0	3	0	0	50	1	43832280	0.0557449	1
KCTD7	615008	246	43	1238804	366628	0	3	0	0	50	2	38585332	0.0557883	1
MT1H	661565	143	26	294148	61004	0	1	0	0	49	3	31827176	0.0558977	1
CHCHD3	595524	677	11	1028612	261532	0	1	0	0	50	6	36795680	0.0559222	1
ATRIP	1441050	223	39	3378776	1020760	0	2	0	0	50	3	50910556	0.0560799	1
ZC3H12B	321325	NaN	10	3601048	981500	0	2	0	0	50	4	40023456	0.0561904	1
ENGASE	592461	285	15	3177644	964588	0	2	1	0	50	3	34265524	0.0561985	1
STOML3	181679	1010	-2	1301620	385352	0	2	0	0	50	3	32335744	0.0563893	1
HIST2H2AB	798975	560	17	530916	184824	0	2	0	0	50	12	38863172	0.0565435	1
HPGDS	129148	311	14	907812	215628	0	1	0	0	50	7	30351604	0.056589	1
APOA1	421374	323	39	1159076	323140	0	3	0	0	50	4	31394108	0.0569088	1
HEY1	147129	428	30	1290748	417968	0	1	0	0	50	2	37994620	0.0577386	1
CTAGE1	162557	417	-9	3192744	862512	0	3	0	0	50	3	35311048	0.0577541	1
ASB3	NaN	NaN	NaN	2294596	611852	0	2	0	0	50	9	67875708	0.0583737	1
GPRASP1	123687	NaN	23	6004364	1584292	0	3	0	0	50	0	26955916	0.0583789	1
PRAMEF11	NaN	NaN	NaN	1868172	521856	0	2	0	0	50	9	67785712	0.0586318	1
WFDC3	742720	180	48	1033444	271196	0	1	0	0	50	2	26135684	0.0587001	1
RDH8	1555841	413	0	1308264	424008	0	1	0	0	50	2	37806172	0.0589689	1
LPAR6	NaN	NaN	NaN	1475572	399848	0	1	0	0	50	9	67663704	0.0591187	1
C2orf62	734742	197	37	1708716	469308	0	1	0	0	50	0	37002248	0.0591499	1
ARHGEF3	380604	450	43	2785648	727820	0	2	0	0	50	5	36223088	0.0592323	1
LCP2	79392	629	34	2426872	620912	0	3	0	0	50	2	33297312	0.0593211	1
LIN37	1151198	321	30	1111964	295960	0	2	0	0	50	2	32406412	0.0595161	1
ERLIN2	619400	326	9	1592144	402868	0	3	0	0	50	6	48951784	0.0600451	1
CSE1L	862939	155	50	4340948	1116796	0	4	0	0	50	4	41813712	0.060353	1
KLHL4	34243	NaN	-31	3227776	876404	0	3	0	0	50	19	40956032	0.0604119	1
BTBD8	220071	406	-6	1701468	420384	0	2	0	0	50	2	35507348	0.0606093	1
C4orf22	46363	1141	-4	1035860	276028	0	1	0	0	50	8	35884244	0.060747	1
ESRP1	467699	426	31	3015772	841976	0	3	0	0	50	5	37690204	0.0607545	1
CSNK1D	2856070	193	24	1860320	529708	0	2	0	0	50	4	33685080	0.0607772	1
HIST2H2AC	798975	560	17	529104	181200	0	1	0	0	50	12	38863172	0.0608194	1
CBX4	647412	242	-2	2368284	710304	0	2	0	0	50	1	36843396	0.0608524	1
IZUMO1	1635420	190	44	1562548	414344	0	3	0	0	50	1	35751968	0.0610456	1
TPD52	211901	353	43	1133708	303208	0	1	0	0	50	3	31703960	0.0610959	1
DCST2	1654795	214	40	3307504	1012304	0	6	1	0	50	4	42013032	0.0611094	1
RPS6KA5	410309	521	27	3558164	930160	0	3	0	0	50	3	37683560	0.0611399	1
MED8	1088321	252	27	1328196	371460	0	1	0	0	50	3	37640072	0.0613131	1
KRTAP10-11	874480	461	25	1255716	373272	0	2	0	0	50	9	38408964	0.0616275	1
PLEKHO1	1202779	309	41	1748580	520044	0	1	0	0	50	1	42595288	0.0618105	1
CLUAP1	805495	246	39	1883876	446356	0	2	0	0	50	0	37389412	0.0618447	1
KIF6	77217	940	26	3673528	919892	0	3	0	0	50	3	35876392	0.0619514	1
FOXRED2	1191841	195	30	2899200	880632	0	4	0	0	50	4	31815700	0.0625995	1
IL2RG	759088	NaN	27	1633216	432464	0	2	0	0	50	6	43962140	0.0626916	1
FOLR1	744547	182	58	1149412	285692	0	1	0	0	50	3	31993276	0.0628726	1
ATOX1	584468	406	46	320120	80332	0	1	0	0	50	5	41459164	0.0635075	1
APLP2	624855	203	15	3411392	864928	0	4	0	0	50	3	33840912	0.0637251	1
GRK1	785061	NaN	36	1409132	393808	0	3	0	0	50	4	39613944	0.0637797	1
FZD6	428438	615	23	3047180	839560	0	3	0	0	50	3	27401064	0.0639627	1
CFTR	116609	480	-7	6491188	1747976	0	3	0	0	50	3	38172800	0.0645413	1
DHDH	1927185	211	43	1439936	431860	0	3	0	0	50	3	34887040	0.0646439	1
MOV10	559669	325	27	4310144	1299808	0	6	0	0	50	2	39294428	0.0646509	1
APOBEC4	NaN	NaN	NaN	1578856	428840	0	2	0	0	50	9	67692696	0.0648215	1
IPO11	176850	735	18	4571072	1162096	0	3	0	0	50	1	35980280	0.0649471	1
TFAP4	944378	161	33	1461680	424612	0	2	0	0	50	1	35701232	0.0652494	1
OR5I1	4262	1044	-40	1320948	389580	0	3	0	0	50	19	40416660	0.0652688	1
NFYC	552400	323	24	1583688	418572	0	1	0	0	50	1	35129244	0.0657237	1
KRTAP4-7	NaN	NaN	NaN	671648	176368	0	1	0	0	50	9	67440224	0.0661888	1
ADAM32	347510	612	-5	3582928	874592	0	3	0	0	50	2	28491284	0.0662929	1
SPEM1	1906324	206	33	1304640	402264	0	2	0	0	50	6	39943728	0.0663063	1
REXO2	98814	612	-12	1071496	265760	0	1	0	0	50	9	43118352	0.0663535	1
DUSP6	236331	448	-23	1616908	474140	0	1	0	0	50	6	51821992	0.0664982	1
HDAC8	366313	NaN	39	1799316	472932	0	3	0	0	50	1	35228300	0.0668025	1
AZI2	68916	925	9	1892936	451792	0	3	0	0	50	3	39841652	0.0672588	1
GPR183	NaN	NaN	NaN	1546240	428840	0	1	0	0	50	9	67692696	0.0674196	1
ARMC4	125789	454	-4	4571072	1247260	0	3	0	0	50	4	38697072	0.0675829	1
HOXB3	946208	524	29	1783008	572592	0	3	0	0	50	3	29800756	0.067848	1
SUMO4	NaN	NaN	NaN	416760	108720	0	1	0	0	50	9	67372576	0.067855	1
USP25	74958	477	30	4743212	1163908	0	2	0	0	50	2	41339572	0.0679653	1
CHST13	289633	508	52	1380140	493468	0	3	0	0	50	2	39570456	0.068429	1
GABRG3	20652	1307	-54	2063264	546016	0	4	0	0	50	17	45554888	0.068507	1
MC5R	131146	815	8	1367456	404680	0	3	0	0	50	6	34683492	0.06859	1
TAF3	189040	596	-1	3985796	1111360	0	3	0	0	50	1	33212752	0.0686784	1
METTL9	479469	466	40	1389804	373272	0	1	0	0	50	7	42164032	0.0687364	1
TNFSF11	188787	595	67	1377120	380520	0	1	0	0	50	1	29462516	0.0687795	1
ACTL8	249962	416	27	1543220	466288	0	2	0	0	50	2	34859860	0.0687968	1
SF1	2261775	230	61	3540044	955528	0	3	0	0	50	4	39269664	0.0688218	1
WIPI1	699214	233	-15	1973268	547224	0	1	0	0	50	0	36417576	0.0688749	1
FAM153A	1267336	553	18	1473156	355152	0	1	0	0	50	3	35028980	0.068981	1
LRIT3	212757	462	28	2664848	801508	0	2	0	0	50	2	30704340	0.0691295	1
CTNNB1	305811	448	8	3379984	979688	0	4	2	0	50	3	31500412	0.0691398	1
PJA1	136194	NaN	39	2733100	767684	0	3	0	0	50	6	31990256	0.0691534	1
LSM5	371992	639	6	422800	109928	0	1	0	0	50	4	33326304	0.0693168	1
HORMAD1	1611525	178	42	1820456	428236	0	1	0	0	50	1	35195080	0.0695539	1
SPDYA	481869	238	32	1430876	339448	0	1	0	0	50	2	31214720	0.0697616	1
NR1I3	731911	229	39	1737708	478368	0	2	0	0	50	2	40342972	0.070637	1
PITX1	725156	226	27	1325176	401660	0	3	0	0	50	3	41529228	0.07065	1
KIAA0020	137713	763	16	2932420	718760	0	2	0	0	50	1	30656020	0.0707392	1
MBD4	917611	355	56	2556128	652924	0	3	0	0	50	4	27168524	0.0707926	1
OR2S2	853975	298	55	1328800	417968	0	2	0	0	50	2	29156892	0.0709187	1
DARC	99569	785	14	1400676	491052	0	2	0	0	50	5	31340956	0.0714644	1
AGPAT1	2119974	392	28	1209208	378104	0	1	0	0	50	2	40335724	0.071607	1
SDHB	678965	221	52	1252696	325556	0	2	0	0	50	9	35560500	0.072045	1
SLC34A1	1038665	261	59	2812224	915060	0	4	0	0	50	4	39706960	0.0720771	1
AEN	393645	605	14	1378328	415552	0	2	0	0	50	3	37243848	0.0721174	1
OTOS	340416	482	28	396828	106908	0	1	0	0	50	6	38049584	0.0723744	1
HSBP1L1	NaN	NaN	NaN	344280	85164	0	1	0	0	50	9	67349020	0.072651	1
MTCH2	989876	214	28	1368664	370856	0	1	0	0	50	7	39449052	0.0731109	1
PSMA6	452722	188	40	1100488	285692	0	1	0	0	50	5	30405360	0.0732762	1
PRB2	175992	673	-18	1690596	601584	0	1	0	0	50	5	45374896	0.0733242	1
UGT2A3	NaN	NaN	NaN	2298220	611852	0	1	0	0	50	9	67875708	0.073489	1
CUZD1	301441	588	12	2652164	710908	0	2	0	0	50	4	32721096	0.0735467	1
RGS4	315405	691	-14	1364436	318912	0	2	0	0	50	8	30351000	0.0741461	1
ZNF391	143920	645	19	1569796	390788	0	2	0	0	50	2	33393348	0.0742172	1
HEY2	229400	351	-5	1416380	449980	0	1	0	0	50	3	38385408	0.07437	1
TAC4	1152179	238	30	508568	140128	0	1	0	0	50	2	34242572	0.0743797	1
KCNQ3	163210	970	-6	3724264	1122836	0	3	0	0	50	4	33067188	0.0744056	1
RIMKLB	302894	262	17	1660396	479576	0	4	0	0	50	2	35565936	0.0744284	1
MRPL9	1062482	255	29	1186256	359380	0	1	0	0	50	2	38043544	0.0746159	1
C7orf72	NaN	NaN	NaN	1923136	521252	0	3	0	0	50	9	67785108	0.0747179	1
CRIPT	603816	252	35	482596	104492	0	1	0	0	50	3	37356796	0.0748915	1
IFT52	370278	303	11	1975684	499508	0	2	0	0	50	4	37787448	0.0749475	1
VEZT	371223	395	30	3397500	922308	0	3	0	0	50	5	36839772	0.0750114	1
PCYT1A	1103198	207	43	1638652	419780	0	2	0	0	50	1	32768208	0.0753841	1
ZC3HAV1	553735	243	29	3927208	1072100	0	6	0	0	50	4	39765548	0.0757141	1
MAPK8	107152	633	31	2043936	505548	0	2	0	0	50	4	39526364	0.0760578	1
NFE2L1	1205950	255	20	3237440	993580	0	4	0	0	50	5	44652512	0.0761714	1
CRB1	212549	428	-23	6126976	1601204	0	3	0	0	50	3	44208572	0.0763096	1
OR2H2	403531	798	18	1284708	424008	0	1	0	0	50	3	29365272	0.0763603	1
PTPLAD1	602545	187	27	1636840	408908	0	1	0	0	50	2	34819392	0.0764397	1
ZNF805	NaN	NaN	NaN	2731288	704264	0	3	0	0	50	9	67968120	0.0767973	1
PRRG3	125659	NaN	4	986936	295960	0	1	0	0	50	5	30013968	0.0771644	1
DIABLO	846994	187	29	1052168	288712	0	2	0	0	50	5	45693204	0.0772515	1
RBM43	215149	617	17	1548052	419780	0	2	0	0	50	5	30683804	0.0772944	1
ZFP36	1579611	230	36	1304036	484408	0	2	1	0	50	4	29205816	0.0774347	1
FGF16	547612	NaN	-7	498300	141336	0	1	0	0	50	4	33863864	0.0774702	1
MUC7	264556	861	26	1511812	557492	0	2	0	0	50	3	39154300	0.0775419	1
POLE2	612579	342	25	2398484	609436	0	1	0	0	50	0	38715192	0.0778409	1
LYSMD3	86012	780	7	1331820	351528	0	1	0	0	50	5	34960728	0.0778875	1
PAK4	1652029	286	26	2453448	822648	0	2	0	0	50	2	35770692	0.0779475	1
SUMO1	371912	192	41	481992	105096	0	1	0	0	50	5	33727360	0.0780203	1
RAB28	134712	704	22	1214644	296564	0	1	0	0	50	17	82408552	0.0783457	1
C4orf46	154316	534	-11	474744	152208	0	1	0	0	50	2	41891024	0.0784928	1
LTBR	2686552	198	48	1880252	555076	0	1	0	0	50	3	45598980	0.0787922	1
SF3B5	321795	374	17	379312	93620	0	1	0	0	50	5	43504308	0.0788543	1
POLDIP2	1405196	214	10	1612680	463872	0	1	0	0	50	2	38174008	0.0789185	1
WBP1	1069803	343	45	1136728	352736	0	1	0	0	50	2	33676020	0.0789595	1
EPT1	698050	346	36	1888104	525480	0	1	0	0	50	4	40939724	0.0791154	1
HAUS3	836839	332	29	2656392	648696	0	3	0	0	50	7	32577344	0.0791308	1
DCAF8L2	NaN	NaN	NaN	2709544	733256	0	4	0	0	50	9	67997112	0.0791589	1
LIPH	953031	366	31	2001656	520648	0	3	0	0	50	1	34305388	0.0793713	1
EIF3I	1460758	218	29	1479196	369044	0	2	0	0	50	5	36790848	0.0794907	1
FMR1NB	96935	NaN	-13	1142768	288712	0	3	0	0	50	7	36252080	0.0795224	1
UROD	939872	310	20	1589124	476556	0	3	0	0	50	7	33558844	0.0796021	1
BRF2	660779	379	37	1744956	559908	0	1	0	0	50	3	43885432	0.0798428	1
LSMD1	2148615	337	24	712720	244016	0	1	0	0	50	6	47498560	0.079853	1
PNP	464497	395	17	1262964	349716	0	1	0	0	50	6	36283488	0.0799518	1
SYCP1	601139	601	2	4536644	999016	0	3	0	0	50	8	41121528	0.080034	1
GJD2	521214	306	-1	1347524	410116	0	3	0	0	50	6	39632668	0.0800565	1
GLRX3	84315	854	-23	1510000	392600	0	2	0	0	50	7	32993500	0.0800804	1
CCNYL1	330620	210	26	1614492	407700	0	1	0	0	50	4	40336328	0.0800914	1
MYO1F	674374	214	-7	4842268	1327592	0	2	0	0	50	0	36191076	0.0802461	1
TAGLN2	803074	403	7	880028	236164	0	1	0	0	50	7	25523832	0.0802836	1
RAD21L1	NaN	NaN	NaN	2531968	593732	0	1	0	0	50	9	67857588	0.0804364	1
C4orf45	155458	337	10	844392	204756	0	2	0	0	50	4	35956120	0.0806481	1
DCPS	367696	426	30	1450808	422800	0	1	0	0	50	5	41949612	0.0807222	1
THAP5	171249	838	6	1725024	445752	0	2	0	0	50	4	31314380	0.0809623	1
BET1	467883	483	0	533936	134692	0	2	0	0	50	8	35994172	0.081197	1
BCL3	812266	188	-22	1874212	660776	0	2	0	0	50	0	35566540	0.0813046	1
TMBIM1	730654	197	33	1374100	401660	0	1	0	0	50	3	31403168	0.0815223	1
PPP2R3B	NaN	NaN	NaN	2512640	705472	0	3	0	0	50	9	67969328	0.0816042	1
SS18L1	861466	288	-13	1780592	453604	0	2	0	0	50	1	32644992	0.0816817	1
REN	557652	370	34	1779384	501924	0	2	0	0	50	4	37379748	0.081776	1
SLC25A44	2294665	211	39	1332424	401660	0	3	0	0	50	5	35942832	0.0818749	1
PAAF1	544325	159	44	1736500	483200	0	2	0	0	50	1	31063720	0.0819186	1
PDE7B	283639	392	6	2049976	488636	0	2	0	0	50	0	31934688	0.0821314	1
ZDHHC2	223323	568	3	1677912	409512	0	2	0	0	50	5	31697920	0.0821468	1
FAM13A	160978	576	8	4601272	1188068	0	4	0	0	50	4	35181188	0.0822198	1
CHRNB3	603002	507	32	1980516	550848	0	1	0	0	50	5	46021176	0.0822753	1
ZBTB39	2065204	199	34	3026644	856472	0	2	0	0	50	1	31709396	0.0826372	1
SLC25A41	865106	219	33	1572212	491656	0	3	0	0	50	8	35551440	0.0828205	1
CCL22	716661	153	38	412532	116572	0	1	0	0	50	2	32856392	0.0828259	1
LIPF	145689	327	40	1788444	445752	0	1	0	0	50	2	34392364	0.0829142	1
DYNLL2	857807	352	11	411928	91808	0	1	0	0	50	7	27968220	0.0830106	1
HRH2	238233	642	19	1647108	527292	0	2	0	0	50	1	29843036	0.0832419	1
CGB1	2070141	200	35	645072	221064	0	2	0	0	50	1	30781652	0.0834091	1
HSPA12A	198263	480	-15	2919132	835332	0	3	1	0	46	5	29247492	0.0834123	1
C10orf128	NaN	NaN	NaN	488032	131672	0	1	0	0	50	9	67395528	0.08361	1
PSMD8	1467279	253	0	1505772	449376	0	2	0	0	50	2	33911580	0.0840218	1
IFNGR1	117339	309	35	2136348	572592	0	2	0	0	50	1	33163224	0.0840641	1
BLMH	516668	184	26	2066284	492260	0	3	0	0	50	2	37325388	0.084344	1
CDC42EP1	991778	176	51	1584292	553868	0	2	0	0	50	5	34112108	0.0844005	1
PNLIP	128161	704	-16	2075344	544808	0	2	0	0	50	7	48970508	0.0844092	1
DNAL4	1291659	272	73	473536	117176	0	1	0	0	50	2	28535376	0.0844231	1
CCND1	441431	536	41	1277460	360588	0	2	0	0	50	6	34652084	0.0846115	1
GPRIN2	NaN	NaN	NaN	1864548	637824	0	1	0	0	50	9	67901680	0.0846616	1
ABHD11	1082063	214	54	1711736	536956	0	2	0	0	50	7	42041420	0.0849227	1
MEGF6	250204	251	15	6800436	1842804	0	4	0	0	50	0	30799168	0.0849946	1
CPNE3	192772	1166	22	2420228	613060	0	3	0	0	50	1	36696020	0.0849957	1
NKD2	692388	484	29	1958772	567156	0	3	0	0	50	1	36853060	0.085165	1
CASP14	990597	524	16	1070288	290524	0	2	0	0	50	7	32959072	0.0851938	1
ASB11	201763	NaN	43	1577044	448772	0	1	0	0	50	5	40820132	0.0852655	1
PRCD	1016866	197	24	253680	68856	0	1	0	0	50	6	34889456	0.0852813	1
PSENEN	1151198	321	30	453604	122612	0	1	0	0	50	2	32406412	0.0855285	1
TMEM14C	263716	468	14	514608	143148	0	1	0	0	50	1	29523520	0.0857218	1
FASLG	116331	506	7	1201960	352736	0	2	0	0	50	6	36419388	0.0861172	1
TBK1	459373	411	-22	3301464	811776	0	2	0	0	50	4	37373104	0.0861432	1
SMCP	59999	804	12	527896	115364	0	1	0	0	50	6	36577636	0.0862688	1
BMPR1B	119865	642	-15	2225136	581652	0	2	0	0	50	9	43343644	0.0862991	1
UGCG	598588	172	14	1752808	452396	0	1	0	0	50	2	32538084	0.0865694	1
PTMS	2816186	232	48	486220	102680	0	1	0	0	50	3	42976412	0.0866334	1
STK32A	95084	839	-7	1866964	434276	0	2	0	0	50	5	35352724	0.0867165	1
RGS20	266629	345	18	1760056	523064	0	5	1	0	50	5	35446344	0.0867872	1
C4orf36	268001	603	36	527292	143148	0	2	0	0	50	3	27485624	0.0868769	1
FILIP1L	267848	573	10	4958840	1290748	0	5	0	0	50	4	34175528	0.0871042	1
GPHA2	3151458	209	52	557492	167308	0	2	0	0	50	5	40301296	0.0871396	1
DYDC1	352963	598	18	828084	186636	0	1	0	0	50	1	43932544	0.0871999	1
RASA1	154501	726	24	4627244	1261756	0	5	0	0	50	14	80942040	0.0872032	1
GPR89A	NaN	NaN	NaN	2050580	529708	0	1	0	0	50	9	67793564	0.0872947	1
B2M	673122	428	36	535144	142544	0	1	0	0	50	3	33997952	0.087498	1
FICD	437636	399	40	1926156	583464	0	3	0	0	50	3	41437420	0.0875236	1
APOBEC3C	1386387	372	71	855264	206568	0	2	0	0	50	1	27247648	0.0877022	1
PPARGC1B	908037	285	49	4365108	1293768	0	2	1	0	50	4	40432968	0.087869	1
SPOP	943930	348	28	1676100	427632	0	2	0	0	50	2	31967908	0.0881472	1
IQCF6	NaN	NaN	NaN	460248	134088	0	1	0	0	50	9	67397944	0.0888324	1
YIF1B	1438746	253	-1	1502752	448772	0	1	0	0	50	2	32805052	0.0888372	1
LIAS	648710	177	43	1662812	440920	0	1	0	0	50	4	37525312	0.0889104	1
DIRC2	423454	412	37	2021588	640240	0	2	0	0	50	5	36610252	0.0893115	1
SMAD1	204089	1182	24	2036084	533332	0	1	0	0	50	1	33779304	0.0893628	1
SPTLC2	500852	320	40	2452240	687956	0	4	0	0	50	3	28449004	0.0898553	1
CBLL1	513169	515	28	2110980	599772	0	3	0	0	50	2	34003388	0.0902749	1
FEM1C	352735	498	23	2628004	738692	0	2	0	0	50	6	49083456	0.0903333	1
NLRP10	105341	679	6	2800748	779764	0	2	0	0	50	2	42243156	0.0905695	1
PARD6B	480540	161	43	1593956	448168	0	3	0	0	50	2	27879432	0.0908001	1
C11orf73	366108	283	24	870364	234956	0	1	0	0	50	1	44561308	0.0908933	1
TACR3	101583	931	-24	1979308	582860	0	2	0	0	50	9	43274184	0.0908949	1
FBRS	2255010	158	60	1913472	665004	0	2	0	0	50	3	39312548	0.0909036	1
PORCN	726793	NaN	2	2018568	594336	0	4	0	0	50	6	38302056	0.090969	1
FBXO5	164387	538	-5	1941860	522460	0	4	0	0	50	7	39065512	0.0911078	1
PENK	411547	624	-16	1166324	308644	0	1	0	0	50	6	28891132	0.0913197	1
C5orf46	137041	470	2	399244	104492	0	1	0	0	50	3	30654812	0.09133	1
FUNDC1	91432	NaN	20	693996	183012	0	1	0	0	50	5	40722284	0.0915917	1
SLC43A3	923815	191	-3	2120644	633596	0	2	0	0	50	0	30473008	0.0916251	1
GPR75	NaN	NaN	NaN	2258960	681916	0	3	0	0	50	9	67945772	0.091999	1
LCE5A	325831	700	20	509172	144960	0	1	0	0	50	5	47261792	0.0923266	1
PTPN2	435935	152	46	1889312	473536	0	2	0	0	50	1	27767088	0.0923609	1
TACR2	704483	285	50	1691200	506756	0	3	0	0	50	2	29377956	0.0925882	1
HRH4	144714	390	16	1673080	470516	0	2	0	0	50	1	29771764	0.0927048	1
ZNF165	213170	562	23	2126080	537560	0	2	0	0	50	1	32722304	0.092775	1
SCGB1D1	2778889	450	53	399244	113552	0	1	0	0	50	5	34758992	0.0927942	1
SETD3	340080	429	-11	2686592	714532	0	2	0	0	50	0	38175820	0.0928531	1
CCDC94	2132502	244	39	1425440	390184	0	1	0	0	50	4	34798856	0.0929453	1
FOS	855880	154	51	1589728	503132	0	1	0	0	50	4	37197340	0.0930394	1
UQCRH	690472	205	31	427632	97848	0	1	0	0	50	2	29890148	0.0930545	1
MYO1G	1110535	235	57	4398328	1296788	0	6	1	0	50	5	39795748	0.0931038	1
CRYGS	676664	501	35	796072	195092	0	1	0	0	50	3	42649044	0.0932224	1
ALG12	771339	208	6	2051184	672252	0	1	0	0	50	2	38121460	0.093293	1
TIMM10	923775	197	9	408304	100868	0	1	0	0	50	7	31323440	0.0934317	1
PPIAL4G	119504	375	34	712116	188448	0	1	0	0	50	1	34481152	0.0935497	1
LINGO4	1062482	255	29	2381572	854660	0	3	0	0	49	1	37885900	0.0937277	1
TM4SF18	529009	254	8	892108	245828	0	1	0	0	50	4	46309888	0.0937719	1
BRPF1	955408	348	34	5265068	1466512	0	4	0	0	25	0	21174428	0.0938278	1
WDR13	817501	NaN	29	2072928	626952	0	3	0	0	50	8	35258500	0.0938577	1
TCF19	3364017	401	19	1422420	472932	0	1	0	0	50	1	25200692	0.0940248	1
PREB	1214097	238	50	1773344	556888	0	3	0	0	50	4	38586540	0.0942443	1
CD320	778783	209	14	1182028	388976	0	3	0	0	50	8	38929612	0.0944421	1
CCL26	1012112	255	51	426424	111740	0	1	0	0	50	3	28813216	0.0945213	1
DENND3	360825	204	51	5238492	1438728	0	3	0	0	50	0	32827400	0.0946293	1
TBL1XR1	135357	433	0	2313924	587088	0	3	0	0	50	3	36502740	0.0948025	1
ATP5SL	1104034	376	38	1243032	271800	0	1	0	0	50	4	29843640	0.094937	1
NFATC3	882378	152	43	4867636	1463492	0	4	0	0	34	0	28338472	0.095144	1
TRIM69	673122	428	36	2205808	564740	0	2	1	0	50	3	33997952	0.0952285	1
IFI44	85210	732	-5	1953940	523064	0	2	0	0	42	5	33724340	0.0953701	1
ZDHHC19	1042183	210	51	1332424	403472	0	2	1	0	50	3	27979696	0.0953968	1
PMS1	424679	385	20	4133776	1024988	0	4	0	0	50	3	35033812	0.0954065	1
TMPRSS11A	212678	809	4	1876024	483200	0	2	0	0	50	5	31505244	0.0954262	1
EPYC	20238	574	-33	1410944	388372	0	1	0	0	50	6	35909008	0.0954679	1
UQCRB	217849	671	12	518232	112344	0	1	0	0	50	9	42225640	0.0955319	1
GML	447193	438	36	701848	184220	0	1	0	0	50	4	35417956	0.0956356	1
CBX1	1205950	255	20	836540	203548	0	1	0	0	50	5	44652512	0.095682	1
GLT8D2	1193959	281	37	1569796	398036	0	1	0	0	50	4	32640160	0.0959187	1
POMP	167695	629	37	648092	163684	0	1	0	0	50	1	28499740	0.0960553	1
OR10A6	105341	679	6	1316116	394412	0	2	0	0	50	2	42243156	0.0961225	1
CCDC15	409881	760	21	4231020	1052772	0	3	0	0	50	6	40634100	0.0961808	1
KLHDC3	1200368	259	40	1690596	463872	0	2	0	0	50	4	38524932	0.0961881	1
AMTN	264427	861	27	913248	286296	0	2	0	0	50	2	38094280	0.0961916	1
C17orf66	620019	235	8	2538612	666816	0	3	1	0	50	2	41485136	0.0962828	1
ASB16	930750	175	41	2229968	431860	0	2	0	0	50	0	36975068	0.0963112	1
FAIM3	467839	385	39	1661604	521856	0	2	0	0	50	4	38442184	0.0964502	1
CSF3R	581032	347	31	4048008	954924	0	3	0	0	50	3	43014464	0.0965675	1
TBX10	1391063	393	56	1642276	510380	0	1	0	0	50	3	33061752	0.0969315	1
AMICA1	707709	293	56	1760660	478972	0	1	0	0	50	1	27223488	0.0969834	1
RGS11	1340678	205	43	2089236	581652	0	2	0	0	50	1	37086204	0.0970849	1
JAK2	255685	634	28	5085076	1240616	0	5	0	0	50	3	30721856	0.0970902	1
P2RY13	67416	548	15	1514832	425820	0	2	0	0	50	3	38109380	0.0971068	1
BCL2L11	NaN	NaN	NaN	1052168	285088	0	1	0	0	50	9	67548944	0.0971347	1
PTGER4	210761	496	-8	2011924	660776	0	3	0	0	50	2	40318812	0.0972457	1
CCL7	26189	889	-12	446356	115364	0	1	0	0	50	11	50371788	0.0973035	1
LRRC1	256818	437	30	2298220	649904	0	3	0	0	50	4	38483256	0.0974281	1
MLH3	897430	222	50	6343208	1647712	0	4	0	0	50	2	38219308	0.0974456	1
MRPL36	394241	608	6	429444	143148	0	1	0	0	50	3	35485000	0.0975215	1
SDR16C5	435368	613	-7	1361416	367232	0	2	0	0	50	3	24689708	0.0978956	1
SLC1A1	228047	813	19	2274060	659568	0	1	0	0	50	1	35201724	0.0980601	1
NOL9	636407	203	41	3012752	892108	0	2	0	0	50	3	35498892	0.0981127	1
RBM5	965735	196	35	3677152	932576	0	4	0	0	50	2	37908248	0.0984871	1
TFF1	313101	464	90	377500	102680	0	1	0	0	50	3	28897776	0.0987228	1
NR6A1	892645	345	29	2123664	556284	0	2	0	0	50	3	35158840	0.0988258	1
NCBP2	754196	306	29	702452	176368	0	1	0	0	50	1	40502428	0.0988324	1
ZNF737	NaN	NaN	NaN	2359828	581048	0	1	0	0	50	9	67844904	0.0989209	1
UCP2	533576	196	41	1314908	413740	0	1	0	0	50	3	27282076	0.0989768	1
POLR2H	1447013	268	44	681916	171536	0	1	0	0	50	7	47629628	0.0989804	1
GALT	731413	298	51	1671872	469912	0	2	0	0	50	1	27589512	0.0990905	1
XCL1	389559	440	15	492864	150396	0	1	0	0	50	5	30024236	0.0992405	1
ERO1L	314095	313	11	2156280	501924	0	1	0	0	50	2	33411468	0.0992928	1
TFAM	152882	326	-7	1112568	273612	0	2	0	0	50	2	39724476	0.0993707	1
DEFB115	562665	594	-29	390184	100868	0	1	0	0	50	6	29109176	0.0994628	1
ATG5	181529	390	32	1256924	294148	0	1	0	0	50	2	39366908	0.0995071	1
SEMG2	842540	324	25	2554920	632388	0	1	0	0	50	2	38704924	0.0995088	1
CPVL	112083	634	7	2137556	542392	0	1	0	0	50	3	39000884	0.0996298	1
MUC15	21485	951	-18	1550468	446356	0	1	0	0	50	6	35425808	0.099649	1
GGCX	1241734	170	39	3282740	944656	0	3	0	0	50	5	39567436	0.0997262	1
ATP13A5	141358	851	1	5402176	1430876	0	4	0	0	50	5	37699868	0.0997268	1
C20orf96	1010597	348	24	1651940	399244	0	5	0	0	50	5	37033656	0.0997813	1
MEX3A	2005405	213	39	2108564	730840	0	2	0	0	50	2	36932788	0.0999899	1
AHI1	152087	422	29	5463784	1331216	0	4	1	0	50	2	38575064	0.100052	1
TCP10	254009	704	1	1426044	405888	0	2	0	0	50	8	42519184	0.100114	1
C3orf22	289633	508	52	606416	187240	0	1	0	0	50	2	39570456	0.100221	1
C1orf68	NaN	NaN	NaN	1053980	310456	0	2	0	0	50	9	67574312	0.1003	1
C12orf4	283278	908	27	2489688	610644	0	4	0	0	50	4	36232752	0.100454	1
ZNF750	711691	350	16	2983760	959152	0	3	1	0	50	6	28684564	0.100495	1
MECP2	2370576	NaN	29	2125476	663192	0	3	0	0	50	4	49296064	0.100622	1
COL10A1	NaN	NaN	NaN	2722832	993580	0	1	0	0	50	9	68257436	0.100632	1
TMEM50A	671522	270	35	719968	182408	0	1	0	0	50	2	34165864	0.100734	1
TMEM175	675007	256	45	2123664	693996	0	3	0	0	50	1	36078732	0.100769	1
PDZD11	215874	NaN	52	643864	166100	0	1	0	0	50	2	38483860	0.100826	1
RGS17	158803	677	1	947072	228916	0	2	0	0	50	6	35816596	0.101084	1
SNRPD3	480889	194	48	557492	154624	0	1	0	0	50	1	31091504	0.101148	1
FRK	230837	693	-4	2225136	576216	0	4	0	0	50	4	34181568	0.101151	1
SGOL1	100093	761	9	2523512	622120	0	2	0	0	50	10	48515092	0.101188	1
DYRK1A	314682	366	47	3477832	912644	0	6	0	0	50	6	32911356	0.101234	1
LYZL6	703538	424	31	663796	167912	0	1	0	0	50	2	37536184	0.101357	1
C20orf202	NaN	NaN	NaN	524272	155228	0	1	0	0	50	9	67419084	0.101491	1
C15orf52	872646	184	42	2284328	700036	0	2	0	0	50	1	34531888	0.101544	1
SH3GL1	2100413	216	32	1628988	442128	0	1	0	0	50	2	31154924	0.101661	1
ZCCHC13	404685	NaN	26	708492	202944	0	1	0	0	50	5	41677812	0.101727	1
C1orf51	1213150	197	38	1625364	501924	0	1	0	0	50	5	35750760	0.101807	1
LCE1B	64902	818	18	502528	144356	0	1	0	0	50	7	35076696	0.101831	1
R3HCC1	NaN	NaN	NaN	1087200	322536	0	2	0	0	50	9	67586392	0.101934	1
CCDC74A	455705	540	29	1630196	484408	0	2	0	0	50	3	33864468	0.102005	1
VILL	318742	457	24	3755068	1037672	0	6	0	0	50	7	41529228	0.102021	1
OR6C75	667726	802	-14	1310076	389580	0	1	0	0	50	8	32997124	0.102298	1
LONRF3	571717	NaN	27	3271868	935596	0	3	0	0	50	2	36249664	0.102346	1
CWH43	246165	439	49	3076776	837144	0	1	1	0	50	1	43706044	0.10264	1
SRRT	1339207	433	48	3886136	1018948	0	3	0	0	50	6	40639536	0.10273	1
ZFAND2A	774288	346	36	674064	148584	0	1	0	0	50	1	31412832	0.102799	1
LEP	925335	373	30	716344	211400	0	1	0	0	50	1	33154164	0.102912	1
PRSS53	1347539	227	37	2345936	738088	0	2	0	0	50	3	38189712	0.102939	1
C14orf159	240206	471	35	2679948	788220	0	2	0	0	50	1	40534440	0.102946	1
FLVCR1	326908	445	13	2354392	733256	0	2	0	0	50	0	31197808	0.103067	1
ADAL	823006	415	50	1638652	416156	0	1	0	0	50	8	41718280	0.103156	1
SRP19	242849	340	34	656548	164288	0	1	0	0	50	1	30703132	0.103458	1
PFDN1	764742	185	39	558096	135900	0	1	0	0	50	3	28326392	0.103491	1
S100A14	1454773	186	26	467496	125028	0	1	0	0	50	7	32875116	0.103666	1
DMKN	954618	367	35	2545256	730840	0	2	0	0	50	0	33714072	0.103769	1
RCAN2	55610	819	8	852848	245224	0	2	0	0	50	3	40570076	0.103801	1
PMP2	191177	595	1	599772	148584	0	1	0	0	50	3	34658124	0.103834	1
XK	115395	NaN	11	1884480	552660	0	1	0	0	50	3	34660540	0.103865	1
FAM19A1	121492	954	-14	602188	155228	0	2	0	0	50	9	37621348	0.103866	1
C12orf36	548501	509	5	600376	169724	0	1	0	0	50	6	36715348	0.103925	1
MST4	151066	NaN	32	1864548	478368	0	2	0	0	50	1	32258432	0.103981	1
RPL31	335036	406	23	642656	181804	0	1	0	0	50	4	36936412	0.104056	1
MEF2C	98604	1192	32	2272248	626952	0	2	0	0	50	1	34279416	0.104198	1
DPAGT1	1390854	195	58	1758244	523064	0	2	0	0	50	5	29173804	0.104278	1
ZNF329	1308496	619	-64	2347748	605812	0	3	1	0	50	22	52982880	0.104569	1
SNX16	156346	680	6	1535368	390788	0	1	0	0	50	2	43949456	0.104917	1
HTR3C	1423268	375	38	1948504	548432	0	2	0	0	50	6	34789192	0.105006	1
FAM9A	13530	NaN	-19	1519060	356360	0	2	0	0	50	16	36799304	0.105023	1
FAU	3267059	207	46	581652	179388	0	1	0	0	50	4	34751744	0.105133	1
FIP1L1	120581	470	32	2704108	709700	0	2	0	0	50	1	41190988	0.105139	1
ZNF77	1119793	197	35	2383988	605812	0	4	0	0	50	4	35048912	0.105444	1
KRTDAP	827597	367	29	461456	125632	0	1	0	0	50	7	32683648	0.105524	1
ALG13	124127	NaN	20	5316408	1319136	0	3	0	0	50	2	35667408	0.105533	1
IL5	713465	320	66	592524	166704	0	1	0	0	50	3	33499652	0.105608	1
C3orf14	213716	935	-3	583464	146772	0	1	0	0	50	7	36487640	0.105614	1
SASH3	370406	NaN	69	1644692	477160	0	3	0	0	50	5	37745168	0.105731	1
P2RX1	561462	215	32	1771532	482596	0	3	0	0	50	7	34158012	0.105786	1
CRNN	387153	671	6	2109168	601584	0	1	0	0	50	1	30386032	0.10589	1
DYNC1LI2	804191	145	10	2168964	601584	0	2	0	0	50	6	37973480	0.105949	1
ZNF565	950699	326	-10	2197352	549640	0	3	0	0	50	2	29874444	0.106077	1
ZNF610	526380	960	-32	2037292	508568	0	5	1	0	50	8	36841584	0.106308	1
LCAT	879834	158	50	1877836	562928	0	2	0	0	50	4	40320020	0.106395	1
GPR132	857767	198	43	1575836	502528	0	3	0	0	50	4	34121168	0.106409	1
MAP1LC3B2	292439	337	1	543600	146772	0	1	0	0	50	4	41276152	0.106532	1
C3orf27	1046071	282	53	610040	205360	0	1	0	0	50	3	31927440	0.106569	1
GPR50	215822	NaN	-7	2580288	790032	0	4	0	0	50	3	47809620	0.106623	1
B4GALT1	901836	181	28	1686368	518836	0	1	0	0	50	7	46063456	0.106632	1
UPF3A	612511	283	46	2103128	558700	0	1	0	0	50	2	36807156	0.10697	1
RAP1A	348519	394	29	846204	210192	0	1	0	0	50	4	43422768	0.106995	1
TSPAN13	360860	385	-12	890296	260324	0	1	0	0	50	0	36018936	0.107181	1
YPEL2	1000345	452	16	540580	133484	0	1	0	0	50	7	27161880	0.107184	1
C1orf204	NaN	NaN	NaN	1013512	307436	0	1	0	0	50	9	67571292	0.10722	1
LCE1D	64902	818	18	497092	138920	0	1	0	0	50	7	35076696	0.107435	1
IL4I1	1676173	205	41	2519284	769496	0	3	0	0	50	3	41369168	0.107444	1
IKZF3	1607516	292	26	2281308	545412	0	2	0	0	50	2	32420908	0.107671	1
CFHR1	205744	852	-29	1449600	385956	0	1	0	0	50	10	35235548	0.107758	1
USP6NL	300268	388	22	3703124	1011700	0	4	0	0	50	4	40120096	0.107858	1
WDR41	269224	518	36	2048768	538768	0	6	0	0	50	2	30131748	0.107891	1
DMBX1	592811	255	23	1598788	508568	0	4	0	0	50	3	31607320	0.107904	1
PPM1J	559669	325	27	2126080	693392	0	5	0	0	50	2	39294428	0.10803	1
FAM86A	552298	419	3	1421816	431860	0	1	0	0	50	5	33656088	0.108182	1
FXYD4	388267	387	-2	435484	104492	0	1	0	0	50	5	32211924	0.108307	1
MTMR7	317985	345	7	2938460	748960	0	2	0	0	50	0	36367444	0.108345	1
PFKP	221025	438	11	3444008	979084	0	4	0	0	50	4	40957844	0.108415	1
GOLT1A	557652	370	34	578632	173348	0	1	0	0	50	4	37379748	0.108445	1
FAM153B	592877	609	19	1828308	436692	0	1	0	0	50	5	35101460	0.108608	1
SNCAIP	142971	684	-6	3956804	1116796	0	3	0	0	27	3	24042824	0.1087	1
HINT1	310375	228	15	549640	155228	0	1	0	0	50	2	30578708	0.108711	1
RAMP3	1003768	291	50	640240	187844	0	2	0	0	50	2	32359300	0.108804	1
TBRG1	171901	604	9	1789652	507964	0	1	0	0	50	5	36703268	0.108854	1
AATF	668463	384	16	2495728	633596	0	3	0	0	50	2	34665976	0.108902	1
NR2E1	334933	436	35	1675496	480784	0	4	0	0	50	6	33158392	0.108957	1
NUP50	395347	362	-13	2039104	561116	0	2	0	0	50	1	33921848	0.109027	1
PDZD7	1020226	247	40	2178024	695808	0	4	0	0	50	1	34203916	0.10906	1
COPS2	317456	528	8	2071720	470516	0	1	0	0	50	4	36612668	0.10906	1
MAP2K5	449735	377	31	2065076	527896	0	1	0	0	50	1	29006496	0.109131	1
EIF4B	1726226	177	38	2685988	742316	0	2	0	0	50	1	37379748	0.109143	1
CFI	212346	417	26	2630420	631180	0	3	0	0	50	1	33017056	0.109319	1
CXCR4	431866	406	42	1530536	444544	0	2	0	0	50	5	34594704	0.109458	1
ID3	1050775	159	32	503132	163684	0	1	0	0	50	4	30942316	0.109658	1
HDDC3	NaN	NaN	NaN	607020	184824	0	1	0	0	50	9	67448680	0.109682	1
ADPRHL1	808201	223	49	1556508	420384	0	1	0	0	50	2	33732796	0.109696	1
INSIG2	190880	537	8	977272	280256	0	2	0	0	50	4	43901740	0.109841	1
ANKRD22	175425	289	26	853452	226500	0	1	0	0	50	1	34612220	0.109853	1
FAM98C	1467279	253	0	1458056	498904	0	1	0	0	50	2	33911580	0.109936	1
CWC25	1198833	207	37	1901392	479576	0	3	0	0	50	2	30846280	0.110059	1
POLR3F	414549	436	23	1433896	347300	0	1	0	0	50	2	42698572	0.110092	1
PLA2G5	528859	466	24	620912	163684	0	1	0	0	50	1	31932272	0.110148	1
PROK1	403650	479	31	460248	134088	0	1	0	0	50	6	32458960	0.110358	1
HOXA2	356045	385	28	1587312	469308	0	3	0	0	50	6	38532784	0.110369	1
SPRYD4	2793663	184	61	872176	269384	0	1	0	0	50	5	45150812	0.110385	1
INTS12	293906	417	3	1981724	580444	0	1	0	0	50	4	35939812	0.110496	1
MGST3	321831	408	0	675272	192676	0	2	0	0	50	8	37139960	0.110771	1
GMNN	422850	362	40	945864	239184	0	2	0	0	50	5	40941536	0.110786	1
INPP5A	155331	452	12	1898372	462664	0	1	0	0	50	5	37979520	0.110826	1
LPCAT1	557296	390	37	2306072	696412	0	4	0	0	50	2	36746152	0.110859	1
CBX3	915230	445	43	842580	193884	0	1	0	0	50	2	39266644	0.110945	1
CYB5A	152675	989	26	638428	151604	0	1	0	0	50	2	32779080	0.110988	1
PEBP4	718204	366	44	1025592	257304	0	2	0	0	50	3	44488828	0.111023	1
MLLT3	85091	575	14	2562772	602792	0	1	0	0	50	2	38196960	0.111064	1
PKNOX1	434727	131	65	1930384	517628	0	4	0	0	50	5	36216444	0.111111	1
HIST1H2AD	NaN	NaN	NaN	533936	181804	0	1	0	0	50	9	67445660	0.111128	1
RNF138	409393	481	23	1121628	269988	0	1	0	0	50	2	49094328	0.111143	1
CALM3	1139694	347	28	693996	157644	0	1	0	0	50	4	36241208	0.111306	1
KLF3	294258	364	39	1499732	417364	0	1	1	0	50	4	29318160	0.111359	1
UBQLN4	2005405	213	39	2573040	775536	0	2	0	0	50	2	36932788	0.111475	1
ATP6V1B2	158991	511	-4	2240840	636616	0	4	0	0	50	6	35767672	0.111496	1
ATP6V1C2	744427	428	42	1905620	515212	0	1	0	0	50	6	41149916	0.1115	1
NSD1	948717	227	42	11594988	3225360	0	7	0	0	50	1	42952856	0.111501	1
RTF1	820644	237	37	3186100	805736	0	3	0	0	50	2	30668704	0.111535	1
TYROBP	1060028	321	47	496488	155832	0	1	0	0	50	2	32741028	0.11186	1
APOA4	419339	326	36	1687576	485012	0	2	0	0	50	7	35891492	0.111979	1
COCH	428678	454	11	2407544	667420	0	2	0	0	50	6	37548868	0.112031	1
ZNF519	134820	933	-24	2398484	556888	0	1	0	0	50	7	43735640	0.112116	1
PPIC	183387	519	12	917476	269384	0	1	0	0	50	4	41939344	0.112126	1
LYG1	386109	630	24	860096	236164	0	2	0	0	50	5	39529988	0.112298	1
ARID1B	143122	621	27	9607828	2760884	0	7	1	0	50	4	35366616	0.112319	1
POTEC	NaN	NaN	NaN	2445596	578632	0	3	0	0	50	9	67842488	0.112336	1
KHDC1L	NaN	NaN	NaN	565948	153416	0	1	0	0	50	9	67417272	0.112386	1
DEFB112	65301	1242	-3	502528	122612	0	1	0	0	50	4	31520344	0.112597	1
IFNA8	242654	411	-6	816608	219856	0	2	0	0	50	4	33208524	0.112695	1
GHRH	787991	404	44	490448	127444	0	1	0	0	50	5	38872836	0.112704	1
ADAM21	423685	706	22	3093688	836540	0	4	0	0	50	5	43787584	0.11309	1
C9orf57	NaN	NaN	NaN	729028	184220	0	1	0	0	50	9	67448076	0.113107	1
CHGA	325312	387	30	1995012	545412	0	1	0	0	50	3	36592736	0.113211	1
LCMT1	273088	418	23	1508792	384748	0	1	0	0	50	5	30500792	0.113336	1
RAB2B	707390	470	30	984520	253076	0	1	0	0	50	1	40179892	0.113402	1
PTPLA	488883	383	4	1262360	355756	0	1	1	0	50	7	30996676	0.113423	1
POLR3D	586506	193	43	1720796	506152	0	2	0	0	50	5	37045736	0.113496	1
PCDHGA7	NaN	NaN	NaN	3909692	1234576	0	3	1	0	50	10	68498432	0.113515	1
CAP1	873408	387	23	2097692	576820	0	1	0	0	50	7	47221324	0.113816	1
C11orf45	NaN	NaN	NaN	628764	186636	0	1	0	0	50	9	67450492	0.114045	1
MRPL30	489016	633	27	729632	187240	0	1	0	0	50	5	36597568	0.114072	1
KIAA1147	213663	781	17	1979912	556888	0	1	0	0	50	1	29902228	0.11414	1
GLYATL3	NaN	NaN	NaN	1247260	359984	0	1	0	0	50	9	67623840	0.114147	1
OR2M2	19998	935	-32	1463492	424612	0	3	0	0	50	10	32002336	0.114345	1
PDZD9	643750	326	44	905396	227104	0	2	0	0	50	3	34138684	0.114614	1
ZEB1	323935	635	16	4915956	1282896	0	2	0	0	50	2	41901896	0.114672	1
ALX3	571576	400	29	1427252	468100	0	1	0	0	50	5	33332344	0.114676	1
STAMBPL1	175317	289	20	1952732	495280	0	1	0	0	50	3	31488936	0.114694	1
PPARD	670775	267	35	1963604	526084	0	3	0	0	50	2	32549560	0.114837	1
TAF1B	909213	197	43	2678740	628160	0	2	0	0	50	3	34828452	0.114897	1
GLTP	876814	323	39	919892	250660	0	1	0	0	50	0	37871404	0.114919	1
ARR3	188610	NaN	39	1746768	487428	0	1	0	0	50	5	34955896	0.115015	1
ZNF549	459366	828	-31	2747596	680708	0	4	0	0	50	6	27918088	0.115141	1
RDX	137601	158	10	2644916	623932	0	4	0	0	50	2	37275860	0.115292	1
PAK2	798731	446	41	2342312	613060	0	3	0	0	50	3	30243488	0.115309	1
TMEM97	1405196	214	10	761644	215024	0	1	0	0	50	2	38174008	0.115759	1
HADHB	642780	250	34	2100108	590712	0	1	0	0	50	2	30100340	0.115902	1
VAMP5	1158965	170	43	503736	150396	0	1	0	0	50	4	33360732	0.116084	1
LMBRD1	42273	983	-2	2419624	629972	0	2	0	0	50	4	33741252	0.116146	1
COX4I1	381135	298	28	771308	179992	0	1	0	0	50	2	41505672	0.116232	1
COBLL1	76781	413	-4	5047628	1390408	0	3	0	0	50	6	34457596	0.116306	1
TRIM40	1932849	486	48	1005660	273612	0	2	0	0	50	5	34406256	0.116383	1
MSGN1	135007	1245	10	799092	253680	0	1	0	0	50	2	38341316	0.116505	1
ZNF526	790787	299	37	2782024	880028	0	4	0	0	50	5	43238548	0.116718	1
CERKL	216512	380	20	2479420	657152	0	2	0	0	50	2	37927576	0.116826	1
TJP3	2144458	206	34	4072168	1247864	0	5	0	0	50	3	32616000	0.116853	1
ZNF41	791516	NaN	27	3433136	828688	0	3	0	0	50	4	47638688	0.116908	1
NTSR1	1286411	208	27	1737708	561720	0	2	0	0	50	9	39872456	0.116966	1
RUFY4	671005	344	28	2483648	698224	0	1	0	0	50	1	33854804	0.116999	1
C21orf91	113501	686	26	1331216	317704	0	1	0	0	50	17	78370812	0.117041	1
TCP11L1	415951	215	25	2223928	613664	0	1	0	0	50	1	29005892	0.117206	1
TTR	294098	541	20	629972	196300	0	1	0	0	50	6	37672084	0.117274	1
FMO5	NaN	NaN	NaN	2553108	663192	0	2	1	0	50	10	67927048	0.11737	1
TMEM128	146135	584	35	638428	162476	0	1	0	0	50	3	30039336	0.117386	1
ZNF157	792781	NaN	29	2216680	564740	0	2	0	0	50	4	31827780	0.11741	1
CHI3L1	507603	453	31	1688180	464476	0	2	0	0	50	7	38909680	0.117452	1
FBXO34	744260	256	38	3035704	841976	0	3	0	0	50	3	40312772	0.117496	1
UBXN4	511712	403	25	2261376	592524	0	2	0	0	50	7	39513076	0.117577	1
MAP2K1	506284	172	43	1746164	471724	0	2	0	0	50	3	28927976	0.117637	1
TRMT2B	418391	NaN	37	2208224	623932	0	2	0	0	50	2	37654568	0.117663	1
SYCN	1652029	286	26	561720	186636	0	1	0	0	50	2	35770692	0.11776	1
C10orf113	NaN	NaN	NaN	741108	184824	0	1	0	0	50	9	67448680	0.117855	1
AGPS	378489	434	26	2945708	777952	0	1	0	0	50	1	39396504	0.117959	1
DTX4	542222	686	9	2617132	811172	0	2	0	0	50	4	39792124	0.118135	1
GLRA3	62161	797	-15	2061452	531520	0	2	0	0	50	7	44684524	0.118224	1
GATC	1563159	216	45	593128	180596	0	1	0	0	50	4	37710740	0.118265	1
HMGCS2	420500	581	22	2196144	639636	0	4	0	0	50	8	38566004	0.118567	1
RPL27	1507064	201	26	613664	163684	0	1	0	0	50	3	29891356	0.118745	1
TFF2	313101	464	90	579840	148584	0	1	0	0	50	3	28897776	0.11875	1
SRPR	385871	426	29	2780212	787616	0	3	0	0	50	4	38755660	0.118752	1
SH2D6	1067736	180	39	740504	245224	0	2	0	0	50	5	40111640	0.119007	1
CPLX4	293564	549	20	732048	157644	0	2	0	0	42	7	31966096	0.119037	1
STK39	135182	980	-1	2445596	645676	0	1	0	0	50	2	35247628	0.119059	1
SLC26A7	79500	987	-11	3000672	800904	0	4	0	0	50	7	41970148	0.119079	1
FBXO48	212087	617	30	694600	167912	0	1	0	0	50	2	29624992	0.119103	1
LHB	2070141	200	35	597356	196300	0	1	0	0	50	1	30781652	0.119354	1
OCM	2208864	358	32	506152	117176	0	1	0	0	50	5	35495268	0.119374	1
AP1M1	814131	255	26	1941256	515816	0	3	0	0	50	3	42394760	0.1194	1
DSCR4	78525	448	1	512796	148584	0	1	0	0	50	4	30950168	0.119512	1
SLC23A1	832127	177	48	2582704	800300	0	1	0	0	50	1	35237964	0.119554	1
ADCK1	427928	517	24	2280704	640240	0	1	0	0	50	4	43046476	0.119632	1
ZNF440	739660	633	-2	2612904	648696	0	3	0	0	50	11	40927040	0.11993	1
LEPROTL1	387693	231	51	893920	267572	0	1	0	0	50	1	32454732	0.12001	1
SH3BGRL	137219	NaN	-22	515816	131068	0	1	0	0	50	6	38282124	0.12003	1
GLB1	520588	372	29	2991008	803320	0	2	0	0	50	2	38598016	0.120066	1
CASKIN2	1918292	195	25	4986624	1683348	0	4	0	0	50	3	37763288	0.120145	1
GABRA4	104768	839	15	2399088	675876	0	2	0	0	50	5	32315208	0.120272	1
BIK	624112	241	48	696412	207776	0	1	0	0	50	5	38238032	0.120379	1
KCTD18	542097	378	26	1822872	541788	0	3	0	0	50	4	30782860	0.120404	1
RLN2	385172	605	16	962776	245828	0	1	0	0	50	1	37016744	0.120442	1
SUMO3	690574	213	62	474744	112344	0	1	0	0	50	3	27457236	0.12045	1
POLD3	540458	245	36	2078968	542996	0	1	0	0	50	5	37682956	0.120568	1
GPR18	NaN	NaN	NaN	1411548	400452	0	1	0	0	50	9	67664308	0.120643	1
IFI27L1	200295	605	47	457228	149792	0	1	0	0	50	5	32651032	0.120689	1
NRN1L	879834	158	50	686144	234352	0	2	0	0	50	4	40320020	0.120849	1
ZNF12	721477	506	39	3093084	730236	0	2	0	0	50	1	41134816	0.120928	1
IDS	179393	NaN	3	2427476	680104	0	4	0	0	50	5	35488020	0.120932	1
RNPC3	NaN	NaN	NaN	629368	184220	0	1	0	0	50	9	67448076	0.120953	1
ZNF311	143617	569	25	2937252	724800	0	2	0	0	50	0	32157564	0.120956	1
BTD	433102	235	32	2333252	647488	0	2	0	0	50	2	33100408	0.121099	1
MRPL53	1069803	343	45	477764	151000	0	1	0	0	50	2	33676020	0.121106	1
PPIH	650376	461	21	831708	204756	0	1	0	0	50	1	34325320	0.121311	1
ARHGDIA	3798594	211	19	913852	236768	0	1	0	0	50	3	31349412	0.12135	1
C2CD4A	125995	446	20	1435104	583464	0	1	0	0	50	4	33451936	0.121534	1
HMG20B	2160126	269	39	1406112	387768	0	1	0	0	50	6	36984732	0.121614	1
ATP5G3	343228	752	28	616080	193884	0	1	0	0	50	9	38524328	0.121695	1
SUCLG2	66926	891	7	2109772	577424	0	1	0	0	50	4	36195908	0.121872	1
GM2A	871795	530	57	1032236	317704	0	2	0	0	50	4	41604124	0.122182	1
OS9	1245394	344	46	2933024	799696	0	3	0	0	50	3	49985228	0.122194	1
C12orf61	299026	359	3	520044	201132	0	1	0	0	50	4	38777404	0.122194	1
PPM1B	448266	420	32	2179836	579840	0	3	0	0	50	5	36322144	0.122257	1
MSMP	922448	190	48	603396	172140	0	1	0	0	50	4	37143584	0.122277	1
SRXN1	622277	480	42	564740	196300	0	1	0	0	50	5	47757072	0.122769	1
PLRG1	59883	1034	20	2300636	604000	0	2	0	0	50	4	32448088	0.122833	1
SKIL	368934	202	23	2989800	770100	0	3	0	0	50	5	37913684	0.122873	1
PLEKHA5	149622	577	-29	5440832	1392220	0	5	1	0	50	5	44672444	0.122897	1
FAM122A	NaN	NaN	NaN	1194712	370856	0	1	0	0	50	9	67634712	0.122902	1
C9orf169	NaN	NaN	NaN	617892	177576	0	1	0	0	50	9	67441432	0.122963	1
PDGFA	598406	318	9	956132	263344	0	1	0	0	50	6	49746648	0.122976	1
PSMB4	1322568	174	42	1149412	338240	0	1	0	0	50	3	39659848	0.123009	1
PIAS3	NaN	NaN	NaN	2691424	825668	0	3	0	0	50	9	68089524	0.123107	1
SNX12	790100	NaN	37	714532	200528	0	2	0	0	50	5	42086116	0.123113	1
THAP3	628180	259	38	788824	204152	0	2	0	0	50	4	38250112	0.123272	1
NUDT11	118616	NaN	31	701244	204756	0	1	0	0	50	2	37075332	0.123301	1
FAM200B	NaN	NaN	NaN	2849068	727820	0	1	0	0	50	9	67991676	0.123395	1
SUSD4	464408	581	-4	2338084	666212	0	3	0	0	50	5	35517012	0.123506	1
ST6GALNAC2	1016866	197	24	1613888	482596	0	1	0	0	50	6	34889456	0.123523	1
GDPD2	270766	NaN	38	2565792	762852	0	2	0	0	50	2	31068552	0.123596	1
ABCD3	459824	348	-8	3015168	788220	0	1	0	0	50	1	38639088	0.123761	1
CYP1A1	746043	199	41	2194332	637824	0	3	0	0	50	5	37230560	0.12443	1
RBM18	319049	597	19	847412	227104	0	1	0	0	50	3	41806464	0.124531	1
EXOC8	377235	569	2	3048992	901168	0	2	0	0	50	1	41494196	0.124858	1
KCNA1	260795	903	12	2094672	601584	0	3	0	0	50	4	34461824	0.124975	1
NR4A2	117105	440	4	2573040	726612	0	3	0	0	50	3	25922472	0.12502	1
CLIC5	62331	701	13	1887500	500716	0	1	0	0	50	5	34939588	0.125163	1
ZNF646	1398193	247	40	7661740	2316944	0	5	0	0	31	0	27073092	0.12522	1
MTG1	485067	472	8	1470136	423404	0	1	0	0	50	7	34887644	0.125227	1
ZNF564	2026532	472	-13	2443180	590108	0	1	1	0	48	1	32968736	0.125244	1
EIF2A	436939	347	24	2606260	677084	0	2	1	0	50	3	32126156	0.125348	1
C18orf21	399000	585	15	972440	257908	0	1	0	0	50	4	37406324	0.125356	1
DNAJC1	197451	608	2	2434120	662588	0	2	0	0	50	5	36690584	0.12539	1
MTIF2	964970	349	25	3204824	850432	0	3	0	0	50	0	33347444	0.12583	1
POU3F4	12933	NaN	-23	1514832	456624	0	3	0	0	50	11	45534956	0.125835	1
ATP5H	1111289	171	31	745336	175160	0	1	0	0	50	3	29412988	0.125845	1
RPS25	1457410	180	55	577424	151000	0	1	0	0	50	4	31772816	0.125971	1
C17orf105	NaN	NaN	NaN	755000	178180	0	1	0	0	50	9	67442036	0.126038	1
GPR87	NaN	NaN	NaN	1548656	420988	0	1	0	0	50	9	67684844	0.126163	1
UAP1	320314	193	10	2237820	578028	0	2	0	0	50	3	33447104	0.126209	1
RNGTT	202476	672	37	2696860	662588	0	4	0	0	50	2	35915048	0.126227	1
PIGF	603816	252	35	1078140	300792	0	2	0	0	50	3	37356796	0.126386	1
LRTM1	29081	629	24	1463492	435484	0	2	0	0	50	7	38058644	0.126421	1
FAM3C	100604	535	-1	1052168	252472	0	2	0	0	50	5	40937912	0.12648	1
C10orf105	NaN	NaN	NaN	551452	184220	0	1	0	0	50	9	67448076	0.126653	1
CHIC2	92904	472	19	758020	180596	0	1	0	0	50	4	32365340	0.126699	1
ZSWIM2	278175	629	-5	2807996	700036	0	2	0	0	50	2	40625040	0.1267	1
POLD4	1269888	177	51	478368	130464	0	1	0	0	50	4	35118372	0.126719	1
GSTO1	293891	376	8	1084784	274216	0	1	0	0	50	0	34804292	0.12685	1
DCUN1D2	806605	318	46	1182028	278444	0	2	0	0	50	2	41427152	0.126893	1
MRPL18	652619	453	26	777952	227708	0	1	0	0	50	2	36311272	0.126945	1
AGR2	361606	385	-7	804528	202944	0	1	0	0	50	3	36571596	0.127099	1
ROCK1	185443	407	-6	6182544	1415172	0	2	0	0	50	2	34368808	0.127157	1
ADAMTSL4	1475649	152	31	4619392	1483424	0	3	0	0	50	1	34636380	0.12717	1
PLIN2	500437	324	-7	1900184	531520	0	1	0	0	50	2	38761700	0.127335	1
C1orf185	NaN	NaN	NaN	888484	227708	0	1	0	0	50	9	67491564	0.127372	1
BBS12	134067	172	14	3013356	858888	0	3	0	0	50	1	32083876	0.127402	1
ARHGAP22	NaN	NaN	NaN	2954768	910228	0	2	0	0	50	9	68174084	0.127522	1
HNRNPM	726124	214	1	3212676	873384	0	3	0	0	50	0	38097904	0.12756	1
LSM11	243382	987	31	1473156	514608	0	1	0	0	50	2	31896032	0.127589	1
PRKCDBP	444453	625	-7	1053980	381124	0	3	0	0	50	6	27782792	0.12764	1
DRGX	NaN	NaN	NaN	1154244	342468	0	2	0	0	50	9	67606324	0.127694	1
MX1	253874	454	53	2925172	773120	0	2	0	0	50	2	41465808	0.127829	1
WFDC5	865186	324	46	552056	147376	0	1	0	0	50	7	46746580	0.127899	1
OR5M1	NaN	NaN	NaN	1322760	395016	0	2	1	0	32	6	35819616	0.127907	1
TRERF1	746644	342	44	5127960	1494900	0	3	0	0	50	3	38849884	0.128166	1
KLK8	536101	606	25	1346316	356964	0	2	0	0	50	3	33840912	0.128209	1
SLA	NaN	NaN	NaN	1395240	398640	0	1	0	0	50	9	67662496	0.128252	1
TDGF1	277267	528	52	845600	228916	0	1	0	0	50	0	30167988	0.128256	1
EPS8L2	1788356	193	48	3163148	873988	0	3	0	0	50	2	32502448	0.12835	1
RBX1	1044535	269	43	512796	112344	0	1	0	0	50	6	39886952	0.128442	1
CSNK2A1	671817	229	40	1763680	446960	0	1	0	0	50	2	38864380	0.128517	1
SCG5	244857	383	1	941636	252472	0	2	0	0	50	8	44757004	0.128543	1
PDCD2	425191	598	-16	1548656	415552	0	1	0	0	50	5	29051192	0.128623	1
MVK	442710	465	38	1707508	530312	0	1	0	0	50	5	32667944	0.128652	1
FAM53C	1312427	273	36	1633216	524876	0	1	0	0	50	7	38149848	0.128738	1
C4orf51	221010	1168	26	905396	234352	0	1	0	0	50	2	34896100	0.128878	1
PKN2	280301	449	0	4372960	1133708	0	6	0	0	50	5	41094952	0.128913	1
MED11	1272092	222	28	509172	150396	0	1	0	0	50	10	40536856	0.129084	1
SEC11A	341258	214	52	797884	216836	0	1	0	0	50	3	32944576	0.129132	1
ZNF268	334913	834	6	877612	189656	0	2	0	0	50	6	33791988	0.129187	1
ARL5A	269131	610	15	812984	201736	0	1	0	0	50	3	36568576	0.12925	1
SCN1B	738570	419	-34	1465908	414948	0	3	0	0	50	4	32913772	0.129433	1
KLF10	528975	178	42	2048768	596752	0	3	0	0	50	3	30832992	0.129477	1
RAB8B	451708	214	44	948884	236164	0	2	0	0	50	5	30090676	0.1295	1
CENPA	1334693	378	40	604000	191468	0	1	0	0	50	2	36550456	0.129657	1
AKNAD1	801073	236	8	3708560	944656	0	3	0	0	27	3	23266080	0.129709	1
NUB1	604407	282	42	2688404	685540	0	2	0	0	50	4	33105844	0.129761	1
CCDC101	NaN	NaN	NaN	1299204	367836	0	1	0	0	50	9	67631692	0.129797	1
HIST1H2BG	390169	544	57	532124	163684	0	1	0	0	50	2	23519760	0.129918	1
GUCA1B	524386	273	43	894524	219856	0	2	0	0	50	4	37779596	0.130012	1
CD5	805103	546	37	2161112	609436	0	2	0	0	50	2	31141636	0.130084	1
NUDT10	112254	NaN	3	708492	204756	0	1	0	0	50	3	42798836	0.130149	1
TIMM17A	751933	168	31	759228	215628	0	1	0	0	50	2	34236532	0.130222	1
STK33	314196	551	13	2318756	560512	0	2	0	0	50	4	37990392	0.130349	1
OXCT2	975799	388	39	2136952	682520	0	3	0	0	50	1	30542468	0.130394	1
POLK	253484	500	54	3893988	942240	0	1	0	0	50	0	38520704	0.130439	1
ALS2CR11	436378	491	24	8225876	2048164	0	5	0	0	18	0	17127024	0.130454	1
ZNF619	195638	546	22	2713168	716948	0	2	0	0	50	5	35549024	0.130493	1
HAS3	1179391	201	24	2471568	757416	0	3	0	0	50	2	37411156	0.130558	1
EBAG9	134329	623	8	967608	239184	0	1	0	0	50	5	34479340	0.130578	1
CHN1	389626	701	12	2068096	519440	0	3	0	0	50	5	35305612	0.130858	1
MRAP	436753	379	8	892712	259720	0	1	0	0	50	4	41229644	0.130954	1
LRFN5	8637	1309	-33	3055032	887880	0	3	0	0	50	12	45835144	0.130957	1
SRI	157359	454	23	921704	232540	0	1	0	0	50	0	30869232	0.130986	1
JOSD1	1056349	262	45	892108	233144	0	1	0	0	50	6	41237496	0.131041	1
TUBA4A	694442	193	44	1915888	557492	0	1	0	0	50	6	38861964	0.131042	1
UBC	1090586	206	33	2881684	858284	0	2	0	0	50	0	30312344	0.131066	1
XRCC6	1475100	183	50	2722228	680708	0	1	0	0	50	1	32144276	0.131184	1
TAF5L	299238	340	15	2524116	719364	0	4	1	0	50	4	39147052	0.1313	1
ACVR2A	90992	951	-2	2283724	582860	0	3	0	0	50	5	34766240	0.131349	1
CLEC4D	321790	564	13	983312	227104	0	2	0	0	50	4	36823464	0.131364	1
C22orf15	637355	196	52	652924	193280	0	1	0	0	50	8	34817580	0.131427	1
MS4A13	337606	859	15	682520	185428	0	1	0	0	50	3	30330464	0.131556	1
GUCY1A3	43073	764	1	3021208	816608	0	2	0	0	50	4	39962452	0.131639	1
LCN9	362222	524	29	783388	202340	0	1	0	0	50	3	40949992	0.132001	1
CLEC14A	13985	544	-50	1989576	679500	0	2	0	0	50	7	36378316	0.132046	1
PGPEP1L	217299	248	-20	840164	259720	0	2	0	0	50	3	37358004	0.132202	1
FES	833957	291	42	3572660	1031632	0	3	0	0	50	4	36836752	0.132372	1
MKL1	578345	228	55	3898820	1254508	0	3	0	0	50	3	36642868	0.132413	1
TCTN2	871640	315	40	3083420	834124	0	2	0	0	50	2	36211008	0.132414	1
USP3	617922	178	42	2358016	575612	0	3	0	0	50	5	37339884	0.132419	1
ADARB1	596496	250	42	3180664	945260	0	2	0	0	50	0	34890060	0.132454	1
ANTXR1	338803	288	14	2598408	728424	0	3	0	0	50	4	34816976	0.132695	1
RASGRP2	2042840	230	60	2671492	760436	0	2	0	0	50	2	40260828	0.13275	1
SRGN	766231	183	55	689164	193280	0	1	0	0	50	3	35737472	0.132829	1
RNF5	2119974	392	28	798488	221668	0	1	0	0	50	2	40335724	0.132835	1
PVRL4	689033	250	23	2147824	687956	0	1	0	0	50	2	32355676	0.132955	1
ENPP2	255492	552	7	4262428	1044920	0	3	1	0	50	4	38261588	0.13305	1
PSMD10	201673	NaN	25	992976	273612	0	1	0	0	50	1	32528420	0.133068	1
IL26	325920	623	5	780368	187240	0	1	0	0	50	4	37252304	0.133354	1
C9orf139	1951939	202	40	777952	267572	0	1	0	0	50	3	36294964	0.133356	1
TNFSF12	NaN	NaN	NaN	1054584	355152	0	2	0	0	50	9	67619008	0.133399	1
CYP26A1	558273	470	18	2127892	633596	0	3	0	0	50	2	32652844	0.133518	1
ACRBP	2816983	210	61	2372512	653528	0	1	0	0	50	5	43364180	0.133519	1
KLHL28	228561	481	-22	2454656	680104	0	2	0	0	50	9	42987284	0.13364	1
TMCO6	774470	356	31	2099504	669232	0	2	0	0	50	7	35266352	0.133825	1
RPS14	1087686	188	71	658360	200528	0	1	0	0	50	3	30009136	0.133845	1
PPP2R1B	436031	242	25	2943896	841372	0	2	0	0	50	0	30517704	0.133875	1
KRT31	1321356	424	-6	1792672	521252	0	2	0	0	50	1	28627184	0.133921	1
OR5AR1	NaN	NaN	NaN	1307660	379312	0	1	0	0	50	9	67643168	0.134076	1
IKZF5	274189	673	11	1830120	478368	0	2	0	0	50	8	31966096	0.134227	1
TUBB3	1131847	221	40	1940048	536956	0	2	0	0	50	3	27597364	0.134231	1
FAM133A	33770	NaN	-11	1099280	256096	0	2	0	0	50	16	59733788	0.134754	1
UBXN7	1165640	231	37	2178628	561116	0	2	1	0	50	4	28217068	0.134793	1
C12orf42	568754	897	2	1550468	448168	0	1	0	0	50	12	36780580	0.134825	1
GDPD3	NaN	NaN	NaN	1407320	399244	0	1	0	0	50	9	67663100	0.134897	1
DCK	267678	690	22	1185652	276632	0	1	0	0	50	16	84926024	0.134939	1
ASIP	962066	151	50	568968	172140	0	1	0	0	50	4	38578688	0.135029	1
ZG16	NaN	NaN	NaN	721780	216836	0	1	0	0	50	9	67480692	0.13503	1
OR5AP2	NaN	NaN	NaN	1340880	382332	0	1	0	0	50	9	67646188	0.135069	1
LACE1	346225	491	37	2149636	557492	0	3	0	0	50	4	31550544	0.135163	1
HPS1	127652	581	10	3093688	909020	0	3	0	0	50	3	37756644	0.135174	1
WDR55	774470	356	31	1650128	480784	0	1	0	0	50	7	35266352	0.135244	1
ZNF253	550586	609	-52	2199164	544204	0	2	0	0	50	17	50777676	0.135286	1
FBXW11	380827	400	36	2501164	658964	0	2	0	0	50	6	37791676	0.135332	1
PDE1B	643658	392	33	2480628	654132	0	1	1	0	50	3	35436076	0.135347	1
ALDH4A1	642600	453	27	2455864	718760	0	2	0	0	50	2	37202776	0.135548	1
EFNA1	1801444	194	32	913248	235560	0	1	0	0	50	4	33824000	0.135697	1
DCAF11	992350	355	19	2420228	654736	0	2	0	0	50	5	36100476	0.135742	1
MRPL35	773440	425	39	820232	239788	0	1	0	0	50	3	32817132	0.135847	1
PQLC3	491115	255	25	884256	262740	0	2	0	0	50	1	31603696	0.135939	1
HSPB7	886121	197	43	719968	224084	0	1	0	0	50	4	34100632	0.136001	1
FSHB	28139	1007	-29	578632	142544	0	1	0	0	50	14	38033276	0.136137	1
AP3S1	380598	759	6	872780	218044	0	1	0	0	50	8	41970148	0.136249	1
HAMP	767246	472	7	380520	103284	0	1	0	0	50	6	27791248	0.136344	1
BAZ2A	2782714	164	50	8161248	2402712	0	5	0	0	50	3	44029184	0.136366	1
SOCS2	359700	369	30	836540	252472	0	1	0	0	50	3	36814404	0.136382	1
CYTL1	76400	557	36	583464	186636	0	1	0	0	50	3	35992360	0.136517	1
ZNF22	79469	905	15	990560	239788	0	2	0	0	50	3	35201724	0.136601	1
SGCZ	3398	1175	-34	1364436	387768	0	3	0	0	50	11	33430192	0.136663	1
ATF3	418310	224	22	882444	240996	0	2	0	0	50	3	32205884	0.136845	1
PSEN1	474907	269	39	2056016	560512	0	3	0	0	50	4	29408760	0.136867	1
MMP26	97256	1024	-11	1170552	293544	0	2	0	0	50	6	42966748	0.137024	1
NOX1	352830	NaN	29	2497540	660776	0	2	0	0	50	7	39336104	0.137092	1
FLOT1	2157341	147	43	1885688	527896	0	3	0	0	50	5	31999316	0.137093	1
HSD17B6	2637730	154	47	1364436	393204	0	2	0	0	50	2	45859908	0.137106	1
OR2M3	19998	935	-32	1304640	395016	0	1	0	0	50	10	32002336	0.137164	1
RC3H2	407115	430	26	5276544	1485840	0	3	0	0	50	2	40615376	0.137397	1
C11orf84	1320765	201	47	1622344	490448	0	1	0	0	50	3	39801788	0.13771	1
LNP1	376655	410	13	797884	196904	0	1	0	0	50	4	43016880	0.137934	1
PRPF40B	2010227	265	53	3871036	1046732	0	3	0	0	50	3	35783376	0.137952	1
GABRA6	12083	986	-6	1981724	544204	0	1	0	0	50	6	31578932	0.13796	1
RALA	221320	445	20	925932	228312	0	2	0	0	50	7	37374916	0.138037	1
KDM6A	59340	NaN	36	6165028	1659188	0	3	0	0	50	3	35846796	0.138139	1
SLFN12	763419	456	18	2530156	639032	0	2	0	0	50	6	32585196	0.138177	1
CNOT10	464002	493	28	3338912	841372	0	3	0	0	50	2	36252684	0.138257	1
RNF157	1737490	208	23	2995236	835332	0	4	0	0	50	6	44345076	0.138379	1
STARD6	99256	451	41	988144	247640	0	1	0	0	50	6	44346284	0.13847	1
DIRAS2	94332	706	13	864928	229520	0	1	0	0	50	4	33598708	0.138505	1
CLDN22	NaN	NaN	NaN	912644	288712	0	1	0	0	50	9	67552568	0.138543	1
KITLG	144795	419	-29	1252092	302604	0	1	0	0	50	4	39109604	0.138761	1
STAU2	261922	447	16	2729476	726008	0	2	0	0	50	4	34274584	0.138778	1
DHRSX	NaN	NaN	NaN	1427856	422196	0	1	0	0	50	9	67686052	0.138817	1
C5orf54	197504	619	30	2568208	673460	0	1	0	0	50	3	34264920	0.139176	1
TMEM187	2355024	NaN	25	1067268	356964	0	2	0	0	50	4	51892056	0.139198	1
DPYS	39710	972	15	2240236	651716	0	3	0	0	50	4	37735504	0.139217	1
ADAM2	12694	576	-2	3355220	794260	0	4	0	0	50	5	47952768	0.139357	1
FAF1	237738	691	-5	2917320	751980	0	1	0	0	50	2	37579068	0.139376	1
TMEM161B	96521	1090	3	2146012	586484	0	3	0	0	50	4	28704496	0.139378	1
CACYBP	176818	828	4	1031632	249452	0	1	0	0	50	5	33535288	0.139432	1
RABL3	307936	475	10	1063040	279652	0	2	0	0	50	4	36313688	0.139503	1
TXNRD1	1237281	168	29	2876248	798488	0	2	0	0	50	4	36438716	0.139704	1
OCRL	330789	NaN	22	4059484	1010492	0	3	1	0	50	8	41892232	0.139769	1
DTWD1	206183	390	-22	1357188	329784	0	1	0	0	50	2	42604952	0.139843	1
RBM27	394957	229	31	4629660	1282896	0	3	0	0	50	3	38849280	0.140041	1
HMGB1	243134	295	82	986332	216836	0	1	0	0	50	4	34429812	0.140114	1
AFF1	270752	518	48	5310972	1494900	0	6	0	0	41	0	25470680	0.140158	1
GNB5	540700	195	21	1778176	465080	0	3	0	0	50	5	32067568	0.140163	1
TTC9C	2415432	248	47	738692	210796	0	1	0	0	50	9	35041664	0.140215	1
PTPN9	669446	257	47	2603844	712116	0	2	0	0	50	3	37180428	0.140543	1
MND1	202295	238	27	963984	210192	0	1	0	0	50	1	31784292	0.140559	1
RHOC	559669	325	27	848016	235560	0	1	0	0	50	2	39294428	0.140605	1
LGALS2	991778	176	51	596752	151604	0	1	0	0	50	5	34112108	0.140749	1
XAGE5	476232	NaN	26	501924	123216	0	1	0	0	36	4	25433836	0.140777	1
SPATS1	993997	443	40	1351752	340656	0	1	0	0	50	1	42263088	0.140864	1
TMEM92	1297691	196	28	703056	206568	0	1	0	0	50	10	41780492	0.141061	1
ANKRD34B	321394	545	38	2184668	622120	0	2	0	0	50	5	34195460	0.141127	1
TRIM60	169984	637	5	2038500	534540	0	1	0	0	50	2	33720112	0.141181	1
HIST1H4F	390169	544	57	424008	144960	0	1	0	0	50	2	23519760	0.141195	1
CRABP1	505232	435	56	612456	159456	0	1	0	0	50	5	38522516	0.141201	1
OGN	537639	574	47	1316720	352132	0	1	0	0	50	3	30204832	0.14121	1
NLGN1	34593	1079	-18	3514676	993580	0	3	1	0	50	8	32495804	0.141404	1
PIK3AP1	794261	622	28	3527360	970024	0	4	0	0	50	7	46511624	0.141434	1
NME1	NaN	NaN	NaN	782180	214420	0	1	0	0	50	9	67478276	0.141529	1
FCER1A	285980	737	-6	1153036	285692	0	1	0	0	50	4	42015448	0.141767	1
MSH3	319054	752	36	5011992	1344504	0	2	0	0	50	4	34694364	0.141777	1
SKA1	277376	392	52	1155452	279652	0	2	0	0	50	2	34977640	0.1418	1
TBPL1	102500	359	6	837144	222876	0	1	0	0	50	2	31327064	0.142043	1
RBM38	181292	604	9	676480	216836	0	3	0	0	50	5	35349100	0.142076	1
EP300	1167197	154	42	10463092	2882288	0	6	2	0	50	5	39242484	0.142156	1
SLC7A1	222765	467	9	2687800	816608	0	3	1	0	50	3	35979676	0.142393	1
RGS18	96080	925	-20	1059416	252472	0	1	0	0	50	6	35016900	0.142598	1
ACADVL	1782958	316	21	2864772	842580	0	3	0	0	50	4	28198948	0.142624	1
PAGE1	355308	NaN	14	669836	169120	0	1	0	0	50	6	42484756	0.142728	1
OR4C15	1141	1100	-37	1567380	445752	0	1	0	0	50	14	33427776	0.142741	1
HEG1	367509	177	50	5805648	1826496	0	2	0	0	50	0	28459272	0.143067	1
SPATA3	NaN	NaN	NaN	819024	251868	0	1	0	0	50	9	67515724	0.143101	1
C14orf39	325446	618	0	2714980	604604	0	1	0	0	50	5	36618708	0.14334	1
LRRC42	430138	201	31	1867568	515212	0	1	0	0	50	5	30248320	0.143603	1
SLC27A6	39183	962	-10	2702900	732652	0	4	0	0	50	11	44879012	0.143671	1
N6AMT1	312901	480	6	930160	278444	0	1	0	0	50	5	36613876	0.143716	1
OTUD5	834315	NaN	40	2440160	738088	0	3	0	0	50	2	31691276	0.143723	1
TMEM61	454766	217	13	869760	291732	0	1	0	0	50	2	40001712	0.143797	1
MRPS5	172221	647	11	1918304	504340	0	1	0	0	50	6	34843552	0.144005	1
OMP	437413	450	40	682520	207172	0	1	0	0	50	3	35653516	0.144054	1
IFIH1	70837	712	12	4548120	1137936	0	2	0	0	50	6	41030324	0.144264	1
ELSPBP1	881809	433	29	1037672	223480	0	1	0	0	50	6	38448224	0.1443	1
HYAL4	87602	443	-10	2075344	566552	0	1	0	0	50	7	39722060	0.144354	1
NOLC1	1041024	187	45	3061676	830500	0	2	0	0	50	3	48752464	0.144455	1
TNFAIP8L1	921603	203	35	764664	259116	0	1	0	0	50	3	36342076	0.144524	1
HEXIM1	806811	207	32	1522684	434276	0	1	0	0	50	8	37747584	0.144609	1
STARD4	181104	636	26	927140	228916	0	1	0	0	50	3	33022492	0.144664	1
MEIS2	74106	628	-7	2237216	564136	0	3	0	0	50	4	36185036	0.144896	1
LMF2	1075525	207	42	2962620	983916	0	2	0	0	50	2	36338452	0.145046	1
CPT1B	1073094	203	43	3415016	924724	0	4	0	0	50	1	39279932	0.145199	1
CSF2	362855	407	21	637824	175764	0	1	0	0	50	5	36788432	0.145225	1
FSCN3	411207	619	-7	2140576	611852	0	3	1	0	50	3	25531684	0.145234	1
LRCH2	210224	NaN	-8	3418036	894524	0	3	0	0	44	5	44014084	0.145281	1
PRKRIR	234429	366	57	3297840	873384	0	2	0	0	50	2	34330756	0.145412	1
NEK5	407938	432	42	3232004	767080	0	4	0	0	50	5	38071932	0.145468	1
SAMD12	190644	575	17	917476	247640	0	1	0	0	50	1	27832320	0.145491	1
SLC9A4	184297	671	6	3458504	964588	0	2	0	0	50	2	43048288	0.145626	1
POLR2F	1370748	203	50	575612	149188	0	1	0	0	50	3	31186936	0.146041	1
MPRIP	783403	214	11	4615164	1266588	0	4	0	0	50	6	41253200	0.146096	1
PSME1	974559	220	41	1265984	317704	0	1	0	0	50	1	41679020	0.14614	1
ZNF283	464802	286	11	3013960	707888	0	3	0	0	50	4	38961624	0.146186	1
CDK5RAP1	464431	395	39	2577268	713324	0	1	0	0	50	4	39012360	0.146196	1
EGFR	423489	336	-13	5732564	1513624	0	4	0	0	50	1	32634724	0.146451	1
IAH1	691902	278	38	1089012	304416	0	1	0	0	50	3	38401112	0.146521	1
CDCA7L	687019	581	-1	2014340	524272	0	1	0	0	50	7	40495784	0.146567	1
HIST1H2BK	227588	622	29	538164	163080	0	1	0	0	50	3	29196152	0.146595	1
RGS2	307992	477	-15	963380	221668	0	2	0	0	50	9	38976120	0.146617	1
TSEN15	372562	761	8	788220	208380	0	1	0	0	50	8	42131416	0.146638	1
SPAG11B	NaN	NaN	NaN	1541408	397432	0	2	0	0	50	9	67661288	0.146653	1
CTSA	725555	209	59	2211848	613060	0	1	0	0	50	2	32860016	0.146704	1
VDAC1	615558	269	56	1252696	349112	0	1	0	0	50	0	35855856	0.146756	1
MRPL22	516166	461	38	931368	240996	0	1	0	0	50	6	43887244	0.146807	1
ZNF705D	475312	625	3	1351148	321328	0	1	0	0	50	3	35278432	0.146895	1
ITM2A	13949	NaN	29	1152432	318912	0	1	0	0	50	5	43968180	0.146895	1
HLA-DQB1	1292851	535	17	1130084	326764	0	1	0	0	50	4	34572356	0.146934	1
ZMAT5	848649	195	37	764060	201736	0	1	0	0	50	2	32490972	0.146974	1
NDUFA3	735613	439	-53	393204	97848	0	1	0	0	50	14	49873488	0.146997	1
KRTAP5-4	NaN	NaN	NaN	963380	285088	0	1	0	0	50	9	67548944	0.147035	1
GPR26	208204	808	17	1382556	472932	0	2	0	0	50	1	35649288	0.14747	1
PAPPA2	39980	863	-10	7790996	2194936	0	9	2	0	50	7	51877560	0.147529	1
SUN1	642960	310	29	3686816	1044316	0	3	0	0	50	4	39890576	0.147546	1
ARHGEF9	108759	NaN	-13	2385196	555680	0	3	0	0	50	7	40745236	0.147656	1
RIPPLY1	148608	NaN	22	658964	192676	0	1	0	0	50	17	71782380	0.147689	1
MFAP4	630769	332	11	1125856	305624	0	1	0	0	50	4	48367716	0.147894	1
ACSF2	1332860	200	23	2698672	758624	0	2	0	0	50	9	41021868	0.14794	1
SCFD2	170883	852	18	2897388	884256	0	2	0	0	50	2	36268388	0.147983	1
TK1	527017	217	27	1026196	294752	0	1	0	0	50	3	36365632	0.14821	1
AP4S1	432061	238	23	920496	222876	0	1	0	0	50	2	31671344	0.148351	1
CLEC3B	479578	326	41	876404	245224	0	1	0	0	50	2	33849368	0.14845	1
EOMES	165387	429	1	2885308	885464	0	2	0	0	50	3	36471936	0.148556	1
APBA3	2144458	206	34	2419624	783992	0	2	0	0	50	3	32616000	0.148572	1
COPS8	336171	411	17	941636	250660	0	1	0	0	50	3	39519116	0.14859	1
CTSO	44515	745	-2	1429668	375084	0	2	0	0	50	2	44305816	0.148744	1
ERF	790787	299	37	2243256	762852	0	1	0	0	50	5	43238548	0.148759	1
GMFB	466180	371	28	671044	153416	0	1	0	0	50	3	29383996	0.148816	1
MSN	325257	NaN	47	2586328	642656	0	4	0	0	50	3	36522068	0.148867	1
CHI3L2	400425	627	41	1745560	456020	0	2	0	0	50	9	34755368	0.148952	1
ARL4D	1147224	172	1	826272	279048	0	1	0	0	50	0	27834736	0.149123	1
TMEM126A	325720	554	-19	855868	242204	0	1	0	0	50	10	41950820	0.149156	1
PFN1	1416161	231	30	601584	179388	0	1	0	0	50	7	31694900	0.149371	1
OPN1MW	NaN	NaN	NaN	3154088	893920	0	2	0	0	50	9	68157776	0.149454	1
OR2AT4	752176	556	48	1318532	424612	0	1	0	0	50	2	39700316	0.149504	1
PHTF1	298251	398	10	3379380	891504	0	1	0	0	50	2	39618776	0.14955	1
CLEC12A	305376	565	19	1200148	282068	0	1	0	0	50	3	44388564	0.149578	1
DRAM1	340236	238	17	1050356	292336	0	1	0	0	50	2	39755884	0.149684	1
MAL2	247332	442	-1	748356	240996	0	1	0	0	50	3	35877600	0.149747	1
RPF2	343624	410	29	1397656	343676	0	2	0	0	50	2	39624212	0.149823	1
RAB31	441061	148	43	887276	221668	0	1	0	0	50	2	29833976	0.149939	1
CNGA2	126208	NaN	-2	2854504	803924	0	5	0	0	50	4	42553008	0.149945	1
IL10	464449	357	29	803924	201736	0	1	0	0	50	3	32856392	0.149948	1
PTK2B	326685	491	30	4512484	1195316	0	3	0	0	50	4	33835476	0.149996	1
UROS	211688	280	-5	1191692	319516	0	1	0	0	50	1	37163516	0.149996	1
CGGBP1	123235	894	-3	710304	210192	0	1	0	0	50	5	29327220	0.150037	1
MAP1LC3A	990458	214	54	639032	151000	0	1	0	0	50	4	32626872	0.1501	1
NDUFV2	419199	391	53	1111964	301396	0	1	0	0	50	5	36135508	0.150149	1
RPS20	344871	489	59	674668	184220	0	1	0	0	50	3	23226820	0.150173	1
HPGD	62916	536	-11	1201960	292940	0	1	0	0	50	4	42818768	0.150254	1
MKNK2	1853815	239	37	2198560	597356	0	1	0	0	50	5	40062716	0.150276	1
PPP2R5A	485902	298	16	2195540	538768	0	1	0	0	50	5	33883796	0.150279	1
ALAS2	245504	NaN	8	2658808	747752	0	1	0	0	50	5	39354224	0.150325	1
FAM3B	224593	506	24	1063644	269988	0	1	0	0	50	3	33793800	0.150369	1
ABHD12B	411016	431	41	1322156	344884	0	1	0	0	50	3	41736400	0.150416	1
MRPL11	1941577	194	51	935596	289316	0	1	0	0	50	1	34138684	0.150428	1
PRTFDC1	164255	142	18	1041296	248848	0	1	0	0	50	2	33726756	0.150596	1
PSPH	749444	642	7	988748	276028	0	1	0	0	50	9	38303264	0.150768	1
HNF1A	1225663	380	40	2663036	841372	0	5	0	0	50	3	30299660	0.150907	1
LCN6	1898901	190	39	722384	208984	0	1	0	0	50	5	42226848	0.150909	1
CCDC53	234580	467	7	768288	210192	0	1	0	0	50	8	34342836	0.15107	1
SLC18A1	158991	511	-4	2321172	639636	0	1	0	0	50	6	35767672	0.151205	1
CCDC88A	621554	341	27	8375668	2032460	0	3	0	0	50	0	35367220	0.151206	1
MAGED2	257482	NaN	20	2620152	766476	0	3	0	0	50	3	34435248	0.151223	1
ARGFX	289448	613	18	1367456	379312	0	1	0	0	50	2	42197856	0.15123	1
TMEM151B	NaN	NaN	NaN	2337480	759228	0	1	0	0	50	9	68023084	0.151237	1
SYCE1L	NaN	NaN	NaN	1108944	284484	0	1	0	0	50	9	67548340	0.151271	1
MYPOP	874987	198	41	1592748	596148	0	2	0	0	50	2	35395608	0.151289	1
COPZ2	1205950	255	20	952508	248848	0	1	0	0	50	5	44652512	0.151546	1
BEND6	428244	271	23	1257528	308040	0	1	0	0	50	1	37197944	0.151559	1
VWDE	NaN	NaN	NaN	7066800	1784820	0	3	0	0	50	9	69048676	0.151722	1
SNURF	233460	1194	-44	327368	89392	0	1	0	0	50	15	39780648	0.151723	1
STYK1	408572	432	0	1844012	520648	0	3	0	0	50	8	35252460	0.151777	1
C9orf69	799089	244	42	546016	200528	0	1	0	0	50	3	39291408	0.151848	1
ZFAND6	188862	557	38	936200	236164	0	1	0	0	50	3	30460324	0.152151	1
TGFA	715918	463	13	711512	199924	0	1	0	0	50	7	32849748	0.152164	1
SPIN1	126591	495	-6	1159076	299584	0	2	0	0	50	4	38191524	0.152242	1
GPR123	296872	499	-10	2327816	758020	0	2	0	0	50	4	42186380	0.15234	1
TPPP3	1115833	153	42	775536	208380	0	1	0	0	50	4	40725908	0.152343	1
GAN	316209	160	14	2623172	700036	0	1	0	0	50	2	32993500	0.152372	1
GTF3C6	320358	372	33	977876	225292	0	1	0	0	50	4	33834268	0.152376	1
SH2B1	1146511	221	56	3372132	1085388	0	4	0	0	50	8	46536992	0.152436	1
LZTR1	577297	192	58	3688024	1030424	0	3	0	0	50	4	35637208	0.152524	1
CDHR3	337002	408	29	3857144	1089616	0	4	0	0	50	2	39876080	0.152618	1
HRASLS2	854193	303	56	689164	222272	0	1	0	0	50	2	28039492	0.152728	1
ORAOV1	441431	536	41	634804	144356	0	1	0	0	50	6	34652084	0.152742	1
PPP1R8	717145	218	26	1518456	442128	0	1	0	0	50	1	45489052	0.15277	1
PRR23A	NaN	NaN	NaN	1068476	382936	0	2	0	0	50	9	67646792	0.15287	1
NXT1	188823	688	-22	608832	164892	0	1	0	0	50	9	46468740	0.152945	1
PLD3	1006719	289	35	2118228	630576	0	3	0	0	50	5	37222708	0.152952	1
PRRG2	2080142	210	41	873988	273008	0	1	0	0	50	4	37044528	0.152972	1
KCNIP1	52578	618	31	1191692	268780	0	1	0	0	50	4	38691636	0.152973	1
HIST1H3A	408919	685	43	562324	186032	0	1	0	0	50	4	28641680	0.153039	1
KIAA1467	697100	196	7	2657600	819628	0	1	0	0	50	3	36202552	0.153073	1
ERCC6L	NaN	NaN	NaN	5355668	1455640	0	4	0	0	50	9	68719496	0.153126	1
MAP7D3	314502	NaN	20	3935060	995392	0	3	0	0	50	6	37069896	0.153285	1
IL15RA	650283	305	32	1136728	363608	0	2	0	0	50	6	47436348	0.153391	1
SSBP1	200522	844	14	683728	171536	0	1	0	0	50	3	30009136	0.153399	1
UBE2N	380369	364	15	670440	183012	0	1	0	0	50	8	45902792	0.153499	1
CCDC85A	63834	739	-15	2363452	684332	0	3	0	0	50	7	44608420	0.153565	1
PLAA	116221	568	-17	3486892	939824	0	2	0	0	50	7	43005404	0.153666	1
BRPF3	821543	358	31	5141248	1501544	0	6	0	0	50	6	31010568	0.153678	1
TSSK3	1529661	216	41	1148808	324348	0	1	0	0	50	6	39835612	0.153869	1
CD40LG	314961	NaN	37	1162700	294148	0	1	0	0	50	1	32539292	0.153932	1
DAOA	13092	1235	-28	894524	176368	0	1	0	0	50	8	38723044	0.154012	1
C9orf116	298554	539	14	624536	138316	0	1	0	0	50	5	35236152	0.154158	1
SSB	338901	489	35	1935820	441524	0	1	0	0	50	4	26504728	0.154343	1
HDHD2	119441	561	-11	1136728	320120	0	2	0	0	50	4	36416368	0.154391	1
CES1	317734	581	-28	2486064	701244	0	2	0	0	50	7	39767964	0.154417	1
OSBPL11	269912	188	31	3285156	867948	0	2	0	0	50	3	34713088	0.154642	1
TMEM95	1911735	206	36	818420	234352	0	1	0	0	50	6	37448000	0.154658	1
PPP1R14A	1410213	301	-1	634804	195092	0	1	0	0	50	2	29841828	0.154791	1
PLA2G1B	1621662	187	56	676480	162476	0	1	0	0	50	6	40179892	0.15495	1
PARP14	427462	423	47	7842940	2072324	0	7	0	0	50	5	37158684	0.155029	1
LZTS2	1020226	247	40	2719208	951904	0	2	0	0	50	1	34203916	0.155043	1
HIST1H4I	227588	622	29	422196	146772	0	1	0	0	50	3	29196152	0.155095	1
CNIH3	408298	633	-5	730840	180596	0	1	0	0	50	7	33375832	0.155248	1
SIRPA	467799	486	41	2156884	646280	0	1	0	0	50	6	39279932	0.155298	1
MAST3	1249693	226	42	5547740	1761868	0	4	0	0	44	1	37020972	0.155312	1
DGKI	196508	861	-7	4737172	1298600	0	2	0	0	50	3	39897220	0.155442	1
NRM	2115149	171	41	1077536	377500	0	2	0	0	50	4	39237652	0.155505	1
RTEL1	1110751	172	45	5676996	1634424	0	5	0	0	50	4	36487640	0.155506	1
RPS5	1900140	270	-14	891504	260928	0	1	0	0	50	1	34037212	0.155562	1
ZYG11B	652910	232	28	3255560	888484	0	3	0	0	50	2	37271028	0.155729	1
PLEKHG1	284652	263	27	5998324	1644692	0	4	0	0	50	1	37845432	0.155787	1
TMEM109	794900	522	47	986332	361796	0	2	0	0	50	4	37179220	0.155894	1
RWDD1	254581	479	14	1122836	247036	0	1	0	0	50	1	30744808	0.155921	1
IFNA16	193208	498	-3	814796	221668	0	1	0	0	50	4	31128348	0.155999	1
UPK1B	222933	588	0	1174780	294752	0	2	0	0	50	3	34752348	0.156006	1
HAUS2	534369	269	40	1061832	264552	0	1	0	0	50	6	33038196	0.156134	1
UBE2G2	754837	213	48	761040	181200	0	1	0	0	50	3	27917484	0.156136	1
SLC12A8	372775	150	47	3060468	920496	0	1	0	0	50	0	28169352	0.15628	1
TM9SF3	790373	642	24	2633440	675272	0	1	0	0	50	6	41606540	0.156376	1
B9D1	630769	332	11	909624	248244	0	1	0	0	50	4	48367716	0.156451	1
NRBF2	219747	715	8	1258736	328576	0	1	0	0	50	2	36590924	0.156594	1
PSMG4	NaN	NaN	NaN	799092	230124	0	1	0	0	50	9	67493980	0.156639	1
CDKN1A	904665	228	37	684936	226500	0	1	0	0	50	2	31421892	0.15681	1
GPR83	299664	704	-13	1795692	530916	0	2	0	0	50	9	32053072	0.156867	1
ARHGDIG	1340678	205	43	970024	298376	0	1	0	0	50	1	37086204	0.156956	1
TTC27	358024	636	17	3750236	975460	0	1	0	0	50	1	38244676	0.157012	1
GPR21	NaN	NaN	NaN	1482216	418572	0	1	0	0	50	9	67682428	0.157052	1
SPATA2L	1090549	219	38	1710528	612456	0	2	0	0	50	3	28082376	0.157141	1
HNRNPR	1032187	163	25	2789272	745940	0	1	0	0	50	3	35975448	0.157233	1
PIGH	483892	311	46	816004	236768	0	1	0	0	50	5	34518600	0.157254	1
C16orf62	340032	578	15	4328264	1133104	0	1	0	0	50	2	49285796	0.157408	1
ELF1	291800	476	39	2652768	768288	0	3	0	0	50	3	32868472	0.15745	1
BRAP	591444	191	32	2635856	667420	0	3	0	0	50	7	33010412	0.157557	1
KRTAP4-3	996799	468	-7	857680	207776	0	1	0	0	50	6	29082600	0.157586	1
ACOT13	421216	362	24	623328	183012	0	1	0	0	50	6	33771452	0.157728	1
CLCF1	1269888	177	51	942844	300188	0	1	0	0	50	4	35118372	0.157753	1
TAGLN	426428	228	46	896940	230124	0	1	0	0	50	1	29380372	0.15795	1
DBH	765804	481	31	2667264	775536	0	2	0	0	50	7	43732016	0.157954	1
KHDC1	742452	565	13	721176	197508	0	1	0	0	50	11	41351048	0.157967	1
OR1J4	373314	646	3	1293768	411324	0	1	0	0	50	4	37918516	0.157986	1
DEF8	1056657	221	35	2366472	650508	0	3	0	0	50	1	27814804	0.158045	1
SNF8	793101	174	29	1151224	311060	0	1	0	0	50	2	38948336	0.158123	1
APRT	813333	189	51	763456	253076	0	1	0	0	50	2	34961936	0.158295	1
RBM7	157610	477	-8	1187464	296564	0	1	0	0	50	3	39554148	0.158368	1
ZFP91	284768	644	2	2487272	689164	0	2	0	0	50	4	30954396	0.158463	1
MRPL48	553005	214	42	964588	247640	0	1	0	0	50	2	31699732	0.158467	1
CAPSL	138289	614	0	930160	231332	0	1	0	0	50	2	32570096	0.158508	1
JAZF1	292385	474	14	1065456	289920	0	1	0	0	50	0	30927820	0.15858	1
GOSR2	618151	366	28	1195316	310456	0	1	0	0	50	1	34495648	0.158669	1
RNF148	53042	1027	6	1299808	363608	0	1	0	0	50	5	39202620	0.158692	1
EIF2B3	839426	185	24	2056016	549640	0	2	2	0	50	6	25566716	0.158718	1
PPIG	345417	404	38	3420452	770704	0	3	0	0	50	2	36585488	0.158776	1
OR8A1	171574	746	-1	1365040	410720	0	1	0	0	50	2	44465272	0.158842	1
NNMT	162422	499	-4	1134312	324348	0	1	0	0	50	6	36393416	0.158904	1
MRGPRD	557282	416	51	1322760	425820	0	1	0	0	50	3	41032136	0.15903	1
CMTM8	306655	590	11	748960	218648	0	1	0	0	50	4	35760424	0.159065	1
LRRC31	404285	689	13	2426872	640844	0	2	0	0	50	5	36185640	0.159251	1
PPID	188459	429	14	1668248	413740	0	1	0	0	50	3	36238188	0.159302	1
PTGDS	1979517	188	34	846808	234956	0	1	0	0	50	2	35707876	0.159313	1
RUNX2	54989	416	8	2254732	666212	0	2	0	0	50	4	35397420	0.15944	1
CXCL9	489826	399	43	563532	146772	0	1	0	0	50	9	35413728	0.159573	1
SLC23A3	773232	177	36	2646124	798488	0	1	0	0	50	2	33871716	0.159659	1
POLI	98827	436	44	3248312	848620	0	2	0	0	50	4	36160876	0.159662	1
NSUN7	238024	202	47	3116640	871572	0	2	0	0	50	1	30916344	0.159809	1
NBN	251472	419	35	3367904	844996	0	2	0	0	50	1	32148504	0.159821	1
CPN1	1067171	188	51	2001052	552056	0	3	0	0	50	5	32767604	0.159963	1
MBD1	229269	262	51	2901616	856472	0	4	1	0	50	3	32855184	0.160145	1
RING1	1474628	377	24	1702072	553868	0	1	0	0	50	10	39953392	0.160401	1
RAB25	2005405	213	39	918080	274216	0	1	0	0	50	2	36932788	0.160418	1
MYF6	27810	974	-1	1035256	303812	0	2	0	0	50	3	34424980	0.16052	1
SNX32	3779084	287	42	1782404	500716	0	1	0	0	50	6	33494820	0.160521	1
ABCD4	652027	358	47	2681156	748960	0	3	0	0	50	3	34298140	0.160599	1
PVRL3	79394	878	-15	2347144	678896	0	3	0	0	50	12	44987128	0.160617	1
HSD17B7	336864	396	12	1505168	415552	0	2	0	0	50	3	42474488	0.160639	1
STX4	1398193	247	40	1341484	350924	0	1	0	0	50	1	44669424	0.160827	1
COL2A1	374433	246	47	6349248	2123664	0	3	0	0	31	0	20345740	0.160863	1
OBP2B	1875784	397	51	777348	197508	0	1	0	0	50	5	31151904	0.161075	1
PTCHD3	345745	581	2	3254352	942240	0	2	0	0	50	3	36175372	0.161199	1
CUL7	1239021	301	42	7599528	2288556	0	2	0	0	37	0	35497684	0.161206	1
CPNE6	992350	355	19	2450428	698828	0	1	0	0	50	5	36100476	0.161245	1
TCEB3B	120831	639	34	3149256	949488	0	3	0	0	50	1	34183380	0.161473	1
UBE2Q1	1896659	403	41	1880856	509172	0	3	0	0	50	5	30129332	0.161542	1
TMPRSS11F	211571	812	-6	1944276	510984	0	1	0	0	50	8	36253288	0.161638	1
RAB6A	549152	224	37	1107736	278444	0	1	0	0	50	7	37406928	0.161661	1
DAB2	167695	374	-7	3334684	956132	0	2	0	0	50	4	37407532	0.161858	1
TBX2	292199	414	-9	2931816	987540	0	4	0	0	50	1	38610096	0.161996	1
JDP2	758517	239	44	747148	225896	0	1	0	0	50	3	37823688	0.162023	1
TIFAB	625030	509	47	658360	229520	0	1	0	0	50	6	40954220	0.162118	1
CLDN6	1443513	234	49	895128	313476	0	1	0	0	50	3	32156960	0.162187	1
RIOK1	789838	250	17	2611092	597960	0	3	0	0	50	5	37364044	0.162194	1
UROC1	289633	508	52	3231400	923516	0	3	0	0	50	2	39570456	0.162218	1
EVI2A	NaN	NaN	NaN	1113776	314080	0	1	0	0	50	9	67577936	0.16223	1
ARF1	702621	391	5	803320	215024	0	2	0	0	50	4	28866972	0.162259	1
GTF2H2C	NaN	NaN	NaN	1812604	448772	0	3	0	0	50	9	67712628	0.162278	1
AKAP3	277828	874	18	3633060	1027404	0	3	0	0	50	1	35094816	0.162464	1
AIFM3	577297	192	58	2698672	765872	0	2	0	0	50	4	35637208	0.162491	1
TRAPPC4	1457410	180	55	949488	275424	0	1	0	0	50	4	31772816	0.162499	1
STIM2	116073	934	37	3372736	896336	0	2	0	0	50	3	36786620	0.162595	1
LIX1L	NaN	NaN	NaN	1426044	451188	0	3	0	0	50	9	67715044	0.162694	1
DPP3	1941577	194	51	3194556	945864	0	3	0	0	50	1	34138684	0.162792	1
KIAA2026	349735	317	26	8822024	2666056	0	6	0	0	50	0	37094660	0.16284	1
ERI3	758083	308	29	1482216	413136	0	2	0	0	50	1	41295480	0.16288	1
PPAP2B	39932	563	7	1355980	376292	0	1	0	0	50	6	47248504	0.162928	1
PTPN1	621979	153	51	1949108	486220	0	2	0	0	50	8	29946924	0.163092	1
MMD2	1539893	542	5	1194712	321932	0	1	0	0	50	2	44571576	0.163126	1
AQP8	189953	551	12	1098072	366024	0	2	0	0	50	6	38478424	0.163146	1
DCAKD	831501	191	28	976668	306228	0	2	0	0	50	6	40413640	0.163224	1
TNFAIP8L2	1562281	184	33	767080	245828	0	1	0	0	50	4	35568352	0.163361	1
IRGQ	428891	209	-2	2455260	951300	0	2	0	0	50	2	36455628	0.163372	1
ITM2C	1020678	519	45	1153640	339448	0	1	0	0	50	2	46222912	0.163424	1
SLC27A5	2673870	276	11	2866584	954924	0	1	0	0	50	5	41087100	0.163448	1
DAGLA	1235604	208	58	4424300	1383160	0	4	1	0	50	8	42912388	0.163585	1
FGF18	300840	347	30	904792	254888	0	1	0	0	50	1	34083116	0.163779	1
BRCC3	NaN	NaN	NaN	1444164	362400	0	1	0	0	50	9	67626256	0.163782	1
LARP4	855863	125	41	3200596	852848	0	3	0	0	50	4	41749084	0.163807	1
ATP10D	93423	528	29	6215160	1701468	0	4	0	0	50	2	43059160	0.163853	1
CNTF	284768	644	2	858284	245224	0	1	0	0	50	4	30954396	0.163925	1
SIGIRR	2206786	344	58	1741936	550244	0	2	0	0	50	5	40937912	0.16394	1
XPOT	466767	402	-15	4297460	1111360	0	1	0	0	50	0	35646268	0.163987	1
HDDC2	155442	373	-19	912040	238580	0	1	0	0	50	3	37194924	0.164042	1
MYL1	186926	511	3	933784	234956	0	1	0	0	50	6	35341852	0.164095	1
NUF2	130027	852	-9	2134536	487428	0	1	0	0	50	11	47699088	0.164112	1
MAMDC2	196190	405	-10	3045368	783388	0	1	0	0	50	2	37891940	0.164139	1
INTS4	577731	361	32	4234040	1169344	0	2	0	0	50	3	43632356	0.164246	1
SLC39A9	857161	395	40	1304640	413136	0	1	0	0	50	1	35417956	0.164357	1
TM4SF19	1164213	231	36	881236	287504	0	1	0	0	50	4	27934396	0.164369	1
FTSJ2	814176	430	38	1054584	320724	0	1	0	0	50	0	29793508	0.164415	1
IQCF1	1013177	370	39	893920	254888	0	1	0	0	50	2	33529248	0.164673	1
NBPF1	675669	259	40	5123128	1253300	0	2	0	0	50	3	48702332	0.164771	1
NAA20	225789	502	12	839560	204152	0	1	0	0	50	4	36335432	0.164815	1
SP2	1127646	178	25	2571228	809964	0	1	0	0	50	2	31249148	0.164827	1
ARID4A	290710	552	36	5653440	1351752	0	3	0	0	50	2	30396300	0.164897	1
TYRO3	744461	166	44	3820300	1153640	0	3	1	0	50	5	35071260	0.16501	1
DPRX	737115	684	-48	837748	227708	0	2	0	0	50	8	30214496	0.16507	1
POMZP3	846738	301	66	838352	228916	0	1	0	0	50	4	35433056	0.165212	1
RPL15	399346	319	6	872176	263948	0	1	0	0	50	2	37905832	0.165312	1
PXDN	55677	536	-18	6350456	1857904	0	6	1	0	50	5	35023544	0.165422	1
RTP2	88374	374	24	974252	261532	0	2	0	0	50	4	34830264	0.165555	1
LAIR2	819283	601	-4	663192	197508	0	1	0	0	50	12	38088844	0.165571	1
UBTD2	391482	182	42	1019552	272404	0	2	0	0	50	3	29779012	0.165654	1
ARMC8	199119	358	18	3052616	810568	0	2	0	0	50	3	30816080	0.165952	1
CMTM6	436595	592	31	787012	234956	0	1	0	0	50	6	42117524	0.166035	1
CHCHD5	590285	166	36	489240	135900	0	1	0	0	50	6	33606560	0.166135	1
TMEM147	1081638	390	41	999016	274820	0	1	0	0	50	2	30853528	0.166147	1
LRRC19	116568	447	-12	1625364	420384	0	2	0	0	50	4	40496992	0.166152	1
KRT7	742854	178	53	2012528	600376	0	4	0	0	50	4	32526004	0.166258	1
GCH1	673378	380	40	1245448	343676	0	2	0	0	50	4	43920464	0.16629	1
PERP	329471	484	24	829292	239788	0	1	0	0	50	8	41851160	0.166292	1
CXCR1	718028	301	27	1454432	460852	0	2	0	0	50	4	45593544	0.166311	1
ENKUR	159854	276	8	1156056	277236	0	2	0	0	50	4	32620228	0.166402	1
DFNB59	170323	555	37	1541408	420988	0	1	0	0	50	3	31029292	0.166566	1
C11orf58	466700	635	-21	836540	192676	0	2	0	0	50	7	29711364	0.166571	1
SPARC	725286	496	43	1372288	345488	0	2	0	0	50	5	43114728	0.166717	1
PABPC3	436184	650	30	2654580	784596	0	3	0	0	50	7	44177768	0.166801	1
MED22	1827885	416	28	877612	258512	0	2	0	0	50	3	29089244	0.166876	1
FAM86B2	NaN	NaN	NaN	1423024	427028	0	2	0	0	50	9	67690884	0.1669	1
TBC1D14	474439	259	58	3046576	829292	0	1	0	0	50	1	31727516	0.166972	1
C3orf36	548078	520	28	660776	241600	0	1	0	0	50	6	37507796	0.167346	1
RGS1	269711	604	-12	941032	233144	0	1	0	0	50	8	31490748	0.167497	1
NSUN3	85578	1378	-9	1485236	404680	0	1	0	0	50	5	40950596	0.167532	1
PDDC1	1788356	193	48	973648	282068	0	2	0	0	50	2	32502448	0.167548	1
PGM5	127057	681	-4	2444388	715740	0	3	0	0	20	3	14920612	0.16774	1
SULT1E1	9735	1009	4	1352356	302000	0	2	0	0	50	5	38541844	0.167752	1
TMTC2	61571	1375	-11	3628832	1000828	0	2	0	0	50	5	39159736	0.167756	1
HECTD2	288529	384	4	3515884	896336	0	1	0	0	50	1	33638572	0.167779	1
TMEM231	488582	225	6	1551072	391392	0	1	0	0	50	4	41257428	0.167803	1
M6PR	299430	416	11	1220684	332200	0	1	0	0	50	3	37995828	0.167849	1
TCF4	92114	936	12	2970472	820232	0	3	0	0	50	3	37303040	0.167863	1
MYF5	27810	974	-1	1093844	312268	0	2	0	0	50	3	34424980	0.167956	1
GNL3L	302365	NaN	31	2596596	681312	0	3	0	0	50	6	41309976	0.168024	1
SHCBP1	422519	419	-38	2989196	759832	0	3	0	0	50	3	33352880	0.168111	1
CLTB	576954	347	45	1023176	263344	0	2	0	0	50	4	35484396	0.16812	1
ZNF331	605686	808	-54	2056016	488032	0	3	0	0	50	9	28933412	0.168195	1
SNX11	1195543	255	11	1183236	333408	0	2	0	0	50	4	35102064	0.168417	1
KNDC1	318075	452	-11	7439468	2285536	0	3	0	0	50	0	36195908	0.168447	1
SGK1	97901	129	15	2870812	747752	0	1	0	0	50	2	31713624	0.168497	1
N6AMT2	403677	429	44	959756	237976	0	1	0	0	50	4	38482652	0.168652	1
RIMS4	942798	168	40	1157264	346696	0	1	0	0	50	1	40198616	0.168672	1
CT47B1	NaN	NaN	NaN	1256924	388372	0	2	0	0	50	9	67652228	0.168692	1
MAX	501431	387	39	1220684	295960	0	1	0	0	50	3	40538668	0.168919	1
RAP1B	439623	356	37	842580	213816	0	1	0	0	50	4	33935740	0.168923	1
OR8B2	149616	857	0	1317324	387768	0	1	0	0	50	4	39075780	0.168943	1
CCDC134	1384410	199	52	1021968	271800	0	1	0	0	50	4	31827780	0.168999	1
FCRL6	801453	497	6	1888104	545412	0	3	0	0	50	7	32396748	0.16904	1
NRF1	459189	253	32	2164132	653528	0	2	0	0	50	4	30694676	0.169042	1
ST8SIA4	24350	1122	36	1562548	427028	0	2	0	0	50	2	39633272	0.169179	1
COL4A3BP	253484	500	37	3322604	908416	0	2	0	0	50	3	35907196	0.169408	1
BLVRB	1010633	202	34	873384	280860	0	1	0	0	50	1	30715212	0.169417	1
TARBP1	336295	173	15	7021500	2005884	0	4	0	0	30	0	20354196	0.169423	1
ARID5B	81587	388	20	5114068	1414568	0	5	0	0	50	6	34654500	0.169488	1
ZDBF2	328087	597	18	10171964	2651560	0	5	0	0	50	2	45400264	0.169511	1
HABP4	354931	349	36	1782404	518836	0	3	0	0	50	5	36293152	0.16952	1
ANGPTL3	NaN	NaN	NaN	2057224	495884	0	2	0	0	50	9	67759740	0.16968	1
ASPN	NaN	NaN	NaN	1694220	427632	0	1	0	0	50	9	67691488	0.169713	1
PIGO	782447	350	42	4494968	1500940	0	3	0	0	50	1	42171280	0.169795	1
GIPC2	412519	265	-6	1363832	390184	0	2	0	0	50	2	38742976	0.169838	1
RABGEF1	539697	302	55	2195540	536956	0	1	0	0	50	4	28928580	0.170266	1
KIAA1586	431412	348	29	3427096	878216	0	3	0	0	50	4	38143204	0.170398	1
IRAK3	239871	696	4	2652164	676480	0	1	0	0	50	5	36622332	0.170576	1
COMMD1	563800	420	26	823856	232540	0	1	0	0	50	5	39287784	0.170783	1
TMEM217	626559	236	44	1015324	256700	0	1	0	0	50	4	38523120	0.170914	1
CLDN11	372782	377	30	857680	287504	0	1	0	0	50	4	34599536	0.17104	1
TMEM183A	NaN	NaN	NaN	1648316	459040	0	2	0	0	50	9	67722896	0.171114	1
SLMO1	533826	240	48	784596	208380	0	1	0	0	50	3	34350688	0.171304	1
GUCY1A2	63799	885	-21	3139592	895732	0	2	0	0	50	6	34253444	0.171546	1
PCIF1	725555	209	59	3072548	868552	0	4	0	0	50	2	32860016	0.171609	1
PON3	135737	327	-2	1571004	424008	0	1	0	0	50	3	39102356	0.171713	1
TMED1	2054203	208	30	968212	292940	0	1	0	0	50	3	32958468	0.171773	1
SLC3A2	2342595	181	71	2830948	860096	0	3	0	0	50	4	41194612	0.172057	1
MCPH1	128440	702	9	3681380	971836	0	2	0	0	50	7	46551488	0.172191	1
PCYOX1L	422727	380	28	2101316	629368	0	1	0	0	50	6	32815320	0.17223	1
LYZL1	172530	439	3	867948	224688	0	1	0	0	50	4	29132732	0.172296	1
TCEA1	267995	392	29	1375912	330992	0	1	0	0	50	4	43923484	0.172511	1
DSG1	255599	412	15	4530604	1278668	0	2	0	0	50	0	36868764	0.172543	1
HPCA	1019374	232	15	861908	214420	0	1	0	0	50	8	35828676	0.172573	1
PURB	1107527	219	54	1293164	411928	0	1	0	0	50	8	44119180	0.172708	1
CETN2	201810	NaN	-3	790032	183012	0	1	0	0	50	3	27509180	0.172778	1
TMEM38A	980514	362	41	1297392	373272	0	2	0	0	50	2	36793264	0.172878	1
NMS	226558	642	9	733860	175764	0	1	0	0	50	7	39372948	0.172882	1
FOLR2	744547	182	58	1149412	278444	0	2	0	0	50	3	31993276	0.172912	1
CDK2AP2	1392213	215	53	539976	172140	0	1	0	0	50	3	26222056	0.172934	1
CIB3	761374	298	42	851036	210796	0	1	0	0	50	5	31899052	0.172976	1
SPRR3	426723	748	28	715136	216232	0	1	0	0	50	7	34373640	0.173041	1
SIPA1L1	161803	523	34	7759588	2197352	0	8	1	0	50	1	34953480	0.173088	1
RIMS3	678456	421	20	1319136	404076	0	1	0	0	50	1	38297224	0.173311	1
SCAMP5	840042	199	44	1053376	273008	0	2	0	0	50	5	34908784	0.17339	1
TLE3	300053	417	28	3392668	947072	0	2	0	0	50	4	41303332	0.173393	1
NACA2	323585	358	-8	910832	270592	0	1	0	0	50	3	33601124	0.173411	1
CENPH	422005	232	38	1156056	253680	0	1	0	0	50	5	32332724	0.173451	1
SLC22A13	301168	437	22	2339896	729632	0	2	0	0	50	9	37731276	0.173471	1
CCT6B	268361	579	-14	2336272	648092	0	3	0	0	50	5	31578328	0.173505	1
RHOA	1623187	201	33	857076	226500	0	1	0	0	50	7	33273152	0.173511	1
RERGL	21334	1070	-35	918684	233748	0	1	0	0	50	14	37897980	0.173675	1
IL1RAP	139316	398	0	3561788	951904	0	4	0	0	23	3	20484660	0.173693	1
P2RY12	51795	505	10	1452016	419780	0	1	0	0	50	4	42967956	0.173711	1
CXCL12	33976	922	-34	790636	215024	0	1	0	0	50	13	32785120	0.173961	1
KCNMB2	144490	882	-8	1035860	276028	0	1	0	0	50	7	51491604	0.17399	1
TMED8	551151	418	50	1408528	398036	0	2	0	0	50	3	41442856	0.174042	1
KLHL6	712779	593	32	2685988	742316	0	3	0	0	50	5	37928784	0.17413	1
G6PC2	173915	724	7	1556508	411324	0	1	0	0	50	2	40223984	0.174343	1
ADIPOR2	259057	403	29	1698448	456020	0	2	0	0	50	3	45513212	0.174403	1
RNASE9	637784	493	22	939220	231332	0	1	0	0	50	2	27883660	0.174628	1
KCNA3	318208	730	22	2371908	759228	0	2	0	0	50	4	50678016	0.174673	1
TAS2R41	371260	379	1	1287728	386560	0	1	0	0	50	5	34419544	0.174678	1
LY6D	427585	373	34	547828	171536	0	1	0	0	50	6	29815252	0.174804	1
CMTM2	777342	214	9	1071496	303812	0	1	0	0	50	4	36441736	0.174828	1
HSD11B1	219540	222	15	1293164	346696	0	2	0	0	50	1	28946096	0.175103	1
GP6	1125216	432	-26	2716792	713324	0	2	0	0	50	4	32009584	0.17515	1
VIT	577288	323	-8	3196972	907208	0	1	0	0	50	2	35158840	0.175364	1
TMEM63B	1267618	203	51	3674736	1020156	0	3	0	0	50	4	38988804	0.175389	1
SLC9A7	686372	NaN	45	3158920	910832	0	3	0	0	50	2	35788812	0.17539	1
UBE2M	2673870	276	11	825668	210796	0	1	0	0	50	5	41087100	0.175477	1
TMEM150B	1028808	209	19	1009284	306228	0	1	0	0	50	4	30871648	0.175504	1
LIN28B	108630	702	-4	1085388	300792	0	1	0	0	50	5	35259104	0.175632	1
ZCCHC24	334525	284	46	1044920	292336	0	1	0	0	50	1	33770848	0.175747	1
TNFRSF10B	694327	213	48	1913472	541788	0	3	0	0	50	5	27807556	0.176121	1
RGS14	942017	227	53	2425664	758020	0	2	0	0	50	3	33644612	0.176214	1
HAVCR2	166999	1198	18	1311284	373876	0	1	0	0	50	1	32667340	0.176516	1
CDCP1	513877	326	46	3573868	1044920	0	4	0	0	50	3	35797268	0.176586	1
VPS26B	270368	601	18	1476176	391996	0	2	0	0	50	1	40474644	0.176734	1
AGFG2	1651125	242	60	2052392	647488	0	3	0	0	50	7	36051552	0.176827	1
DGKG	664709	533	32	3575076	896940	0	3	0	0	50	4	37716780	0.176893	1
RPL23	1255539	159	41	625744	176972	0	1	0	0	50	7	38430104	0.176901	1
LY6K	384374	412	23	952508	232540	0	1	0	0	50	6	39679780	0.177033	1
C12orf39	518837	836	-23	531520	144356	0	1	0	0	50	11	28403100	0.177062	1
PDAP1	1115689	263	56	823856	201736	0	1	0	0	50	4	37403908	0.17709	1
ULBP2	423805	245	34	1073308	302000	0	1	0	0	50	4	33992516	0.177274	1
TMEM45A	346650	411	7	1212832	323744	0	1	0	0	50	1	30393280	0.177323	1
FAM169B	149919	473	-53	857076	228312	0	2	0	0	50	8	30462740	0.177353	1
AVPI1	514755	143	54	630576	188448	0	1	0	0	50	5	33535892	0.1774	1
MMAB	436841	428	38	1111964	314080	0	1	0	0	50	2	35581640	0.177401	1
HS3ST5	217498	675	-8	1479196	417968	0	2	0	0	50	9	54782196	0.17752	1
KLK7	581408	606	29	1096260	320724	0	1	0	0	50	2	31084256	0.177562	1
C11orf85	3151458	209	52	1001432	241600	0	1	0	0	50	5	40301296	0.177588	1
CLIC3	1979517	188	34	1019552	312268	0	2	0	0	50	2	35707876	0.177736	1
NUAK2	664542	178	30	2650352	812380	0	2	0	0	50	1	27878224	0.17776	1
SLFN14	NaN	NaN	NaN	3931436	1057000	0	1	0	0	50	9	68320856	0.177969	1
ZNF740	1729009	191	55	875800	215024	0	1	0	0	50	7	31019024	0.178024	1
SLC7A5	604095	133	34	2138160	692184	0	3	0	0	50	4	32508488	0.178075	1
RPS10	892621	233	25	736276	202340	0	1	0	0	50	4	27186040	0.178111	1
CCDC78	1207790	194	33	1909244	571384	0	2	0	0	50	4	38189108	0.178154	1
UCHL1	224086	190	39	1011700	267572	0	1	0	0	50	2	29221520	0.178231	1
DYRK3	491162	261	34	2542840	715136	0	1	0	0	50	5	34729396	0.178486	1
BTG2	574553	420	26	678292	196904	0	1	0	0	50	5	36217652	0.178598	1
PTPRR	157760	458	-26	2893160	777952	0	1	1	0	50	7	43997776	0.178619	1
RHOD	1615307	162	47	913852	265760	0	1	0	0	50	2	34324112	0.178647	1
BRF1	899979	260	32	2972284	836540	0	3	0	0	50	1	31803016	0.17866	1
RPL18	1597109	242	31	823252	254888	0	1	0	0	50	3	35258500	0.178681	1
OR13C8	147494	920	-31	1337256	405888	0	1	0	0	50	5	33961712	0.17872	1
PIK3IP1	667559	221	43	1143372	327972	0	2	0	0	50	5	36973860	0.178757	1
C9orf3	250013	432	35	3160128	853452	0	3	0	0	50	2	33649444	0.178814	1
CD99L2	287647	NaN	12	1186860	315288	0	1	0	0	50	3	33416300	0.179	1
PHF20	1341124	136	44	4491344	1138540	0	2	0	0	50	0	35571372	0.17905	1
CD274	348920	629	23	1295580	329784	0	1	0	0	50	4	36842188	0.179069	1
TBC1D22A	310166	538	-25	2293388	609436	0	2	0	0	50	11	43477732	0.179088	1
FUT8	412062	875	38	2676928	695204	0	4	1	0	50	5	26235344	0.179411	1
C8orf46	285889	151	36	896336	270592	0	1	0	0	50	5	31406188	0.179494	1
RHOBTB2	740323	241	48	3238044	938616	0	1	0	0	50	3	38741164	0.17959	1
EMP2	228675	175	8	745940	196300	0	1	0	0	50	5	34148952	0.179619	1
TSPAN31	1160849	344	39	927140	256096	0	1	0	0	50	4	34230492	0.179656	1
SYNJ2BP	499052	591	37	634804	180596	0	1	0	0	50	8	38370912	0.179816	1
RWDD3	172385	582	-13	1200752	312268	0	1	0	0	50	9	39041956	0.17989	1
GPX6	255783	592	26	983312	256096	0	1	0	0	50	11	42944400	0.179955	1
TMCC2	690215	169	34	2958392	930160	0	1	0	0	50	2	36400664	0.17997	1
OR1E1	365088	515	14	1313700	398640	0	2	0	0	50	8	39977552	0.180174	1
PLEKHF2	385365	347	60	1076932	289316	0	2	0	0	50	6	31887576	0.180188	1
KLRK1	378365	334	0	1015324	215024	0	1	0	0	50	4	36819236	0.180249	1
ANGPT2	NaN	NaN	NaN	2231176	528500	0	1	0	0	50	9	67792356	0.180521	1
NANOG	175700	467	16	1358396	326764	0	1	0	0	50	3	35911424	0.180659	1
TAS2R13	363803	644	2	1293164	359380	0	1	0	0	50	5	34903348	0.180738	1
OR2B6	225015	562	24	1292560	410720	0	2	0	0	50	6	36586092	0.180922	1
FAM181A	242993	645	15	1468324	468704	0	1	0	0	50	5	52162648	0.180962	1
TSSK1B	267968	620	13	1554092	446356	0	1	0	0	50	5	48434156	0.181028	1
CHCHD6	250457	604	39	1050960	286296	0	2	0	0	50	1	27584076	0.181118	1
OR2G6	112460	903	-20	1313700	409512	0	2	0	0	50	6	37484844	0.181131	1
PSMC3IP	1884163	177	38	1011700	231332	0	1	0	0	50	4	40425116	0.181151	1
STAR	705837	277	46	1251488	346696	0	2	0	0	50	4	39334292	0.181323	1
CDC42	441481	155	28	971232	275424	0	1	0	0	50	5	39822928	0.181371	1
CRIP3	1293543	363	51	928348	236768	0	1	0	0	50	5	41492988	0.181435	1
ZC3H8	591586	348	29	1354168	291128	0	1	0	0	50	3	35733848	0.18145	1
TMEM86A	616892	562	25	1000224	327972	0	1	0	0	50	5	36120408	0.181472	1
VASH2	315884	412	12	1552280	426424	0	2	0	0	50	2	42443080	0.18173	1
C16orf80	898142	292	14	861304	229520	0	1	0	0	50	5	32519964	0.181732	1
MOSPD3	1884430	247	60	979688	339448	0	1	0	0	50	2	38985180	0.181929	1
RNF34	650760	244	38	1649524	441524	0	2	0	0	50	2	42182152	0.182012	1
CD200R1L	240755	616	6	1182632	332200	0	1	0	0	50	6	37751208	0.182126	1
NSL1	365714	364	26	1399468	338240	0	1	0	0	50	5	38259776	0.18214	1
PLAC1	268956	NaN	39	917476	247640	0	1	0	0	50	5	36163896	0.182215	1
GPATCH1	420460	212	-7	4098744	1105320	0	2	0	0	50	2	36359592	0.182337	1
C11orf42	466636	728	4	1371080	466288	0	1	0	0	50	4	38894580	0.182385	1
PCGF5	190999	410	3	1180820	274216	0	2	0	0	50	7	35828676	0.182483	1
SPSB1	980939	281	32	1140352	356360	0	1	0	0	50	4	38023612	0.182497	1
DOC2B	NaN	NaN	NaN	1309472	399244	0	2	0	0	50	9	67663100	0.182538	1
STX8	84658	634	-10	1062436	276632	0	1	0	0	50	8	42086720	0.182777	1
HAUS1	396070	187	62	1258736	319516	0	1	0	0	50	4	37505380	0.182786	1
MFRP	1054477	263	40	2512640	727216	0	1	0	0	50	7	39825948	0.183013	1
RNASET2	225834	633	18	1164512	294148	0	1	0	0	50	2	32140652	0.18305	1
CXCL1	233432	444	6	463872	148584	0	1	0	0	50	9	36485828	0.18308	1
VPS16	766497	396	44	3703728	1036464	0	3	0	0	50	5	39867624	0.183183	1
FAM162A	416095	478	34	701848	173348	0	1	0	0	50	4	27512804	0.183267	1
SERPINB4	174293	370	-5	1750996	425216	0	2	0	0	50	2	37786240	0.183383	1
OR5M11	NaN	NaN	NaN	1275044	386560	0	2	1	0	32	6	35811160	0.183552	1
PLSCR4	119025	361	-10	1470740	381124	0	2	0	0	50	5	41471244	0.183563	1
RPL5	582788	274	4	1342692	335220	0	1	0	0	50	4	41069584	0.183577	1
RILPL1	1039355	424	49	1757640	481992	0	1	0	0	50	5	44100456	0.183697	1
SNX14	393321	384	19	4292628	1058208	0	2	1	0	50	3	39235236	0.183736	1
SPATA19	270077	622	-14	761644	198716	0	1	0	0	50	7	29400304	0.183761	1
TPRG1	131839	421	1	1209208	327368	0	1	0	0	50	4	32281988	0.183947	1
RAB12	241286	451	11	1078140	289920	0	1	0	0	50	2	36719576	0.183963	1
LRRC18	NaN	NaN	NaN	1114984	320120	0	1	0	0	50	9	67583976	0.184155	1
BANK1	80568	482	-7	3526152	862512	0	1	0	0	50	3	37277672	0.184299	1
LXN	196969	940	-12	1006868	241600	0	1	0	0	50	15	34908784	0.184539	1
SCN4B	707709	293	56	986332	287504	0	1	0	0	50	1	27223488	0.184611	1
ANKRD36	NaN	NaN	NaN	8962152	2138160	0	5	0	0	50	9	69402016	0.18484	1
PATZ1	723505	237	57	3312336	965796	0	1	0	0	50	2	38008512	0.184969	1
RAB3D	1385739	197	31	962776	262136	0	1	0	0	50	6	37716780	0.184972	1
TNFRSF11B	179358	381	9	1778176	436088	0	1	0	0	50	3	33936344	0.184976	1
LMO1	245012	535	10	703056	172140	0	1	0	0	50	7	40614168	0.185	1
ACAT1	417904	695	19	1877232	532728	0	1	0	0	50	3	50294476	0.185079	1
PIK3R2	1249693	226	42	3104560	959756	0	1	0	0	50	2	40519944	0.185308	1
CD8A	330931	543	19	994788	324348	0	1	0	0	50	6	40126136	0.185449	1
SYCE2	1886809	335	40	1019552	254284	0	1	0	0	50	4	30861984	0.185453	1
ZNF425	605000	242	27	3273076	841976	0	2	0	0	50	4	38886124	0.185471	1
BUB1	NaN	NaN	NaN	4863408	1214040	0	1	0	0	50	9	68477896	0.185501	1
GUSB	434728	365	31	2824304	799696	0	3	0	0	50	3	29011932	0.185508	1
PLK3	574317	191	43	2761488	860700	0	3	0	0	50	4	34649064	0.185675	1
ATF5	1679101	205	45	1138540	407096	0	1	0	0	50	1	35265144	0.185708	1
RAB3A	1178047	210	43	972440	254284	0	1	0	0	50	4	37826104	0.185732	1
CRYAB	437513	221	22	751376	223480	0	1	0	0	50	4	31659868	0.185785	1
PNN	314417	166	13	3175228	789428	0	2	0	0	50	4	32646200	0.185991	1
IFITM5	1463610	437	24	544204	189656	0	1	0	0	50	7	30936276	0.186069	1
CLNS1A	603969	401	30	1071496	269384	0	1	0	0	50	7	33514752	0.186154	1
LIPJ	160462	318	32	1669456	388976	0	1	0	0	50	1	34092176	0.186177	1
FCGR3A	693228	503	23	1270212	340656	0	2	0	0	50	6	36304628	0.186218	1
OR52N1	203856	922	-5	1342088	401056	0	2	0	0	50	2	28853684	0.186232	1
BEX2	455954	NaN	17	720572	169120	0	1	0	0	50	7	38900620	0.18628	1
ST7	507440	389	19	2753032	718760	0	1	0	0	50	6	35160048	0.186431	1
MIF4GD	1723762	171	31	1133708	306832	0	1	0	0	50	6	33181948	0.186446	1
APOBEC2	145501	611	37	970024	267572	0	1	0	0	50	3	34307200	0.186477	1
DHRS7B	409501	382	-18	1389200	430048	0	1	0	0	50	2	37899792	0.186557	1
NASP	873800	161	27	3592592	941032	0	3	0	0	50	3	36172352	0.186613	1
KLK15	655673	589	25	1096864	332804	0	4	0	0	50	7	41811900	0.186614	1
LHFPL4	858637	425	36	1043108	319516	0	1	0	0	50	2	37742148	0.186739	1
NME1-NME2	817798	267	-4	1182028	329180	0	1	0	0	50	1	34170696	0.186751	1
ZBTB7C	110354	212	61	2612904	768288	0	2	0	0	50	6	36438112	0.186757	1
RTN1	298900	639	-2	3363676	1035860	0	3	0	0	50	6	30595620	0.186769	1
HLA-DMA	1276842	431	40	1135520	321328	0	2	0	0	50	7	35999608	0.186776	1
PYGB	607993	348	-8	3709768	1015928	0	3	0	0	50	0	32159376	0.186778	1
GULP1	98119	869	-12	1393428	337032	0	1	0	0	50	11	55256336	0.18697	1
SEC23IP	450354	404	39	4385644	1189880	0	1	0	0	50	1	38829952	0.187004	1
DOK3	1120311	347	41	2513244	862512	0	2	0	0	50	4	33819772	0.187142	1
C16orf72	401555	253	7	1182028	340052	0	2	0	0	50	6	45527708	0.187318	1
TMEM150C	712807	493	17	1110756	298980	0	2	0	0	50	4	28688792	0.187357	1
C1orf112	212980	614	8	3803388	1002036	0	4	0	0	50	7	37976500	0.187362	1
MRPL19	138530	559	2	1293164	339448	0	1	0	0	50	2	41871696	0.187484	1
TRAF3	719158	178	49	2528344	637220	0	1	0	0	50	2	25603560	0.187741	1
KCTD14	556958	209	38	1087804	314684	0	2	0	0	50	7	33218792	0.187886	1
PDCD1	559742	487	29	1217060	386560	0	2	0	0	50	5	43814764	0.18791	1
TCEANC	138133	NaN	57	1655564	435484	0	1	0	0	50	4	39103564	0.188034	1
ISCA2	749329	384	31	666212	201736	0	1	0	0	50	6	37376728	0.18805	1
A4GNT	190056	464	9	1464700	403472	0	2	0	0	50	4	37873820	0.188125	1
ANKRD28	345831	435	29	4652008	1273232	0	2	0	0	50	5	44773312	0.188206	1
DYNC1I2	354433	344	33	2860544	736276	0	2	0	0	50	4	31263644	0.188226	1
ARL1	283715	649	2	819024	206568	0	1	0	0	50	5	31565644	0.188289	1
NRP1	360090	488	-9	4089080	1069684	0	5	0	0	50	3	43885432	0.188473	1
KDM3B	1254629	209	42	7519800	2225136	0	4	0	0	44	1	35477752	0.188554	1
TMEM27	170317	NaN	28	989352	259116	0	1	0	0	50	7	41689288	0.188573	1
RNASEH2B	137500	621	34	1486444	350924	0	1	0	0	50	1	33657900	0.188577	1
CRYBB1	162003	462	-9	1096260	318912	0	1	0	0	50	2	37786240	0.188585	1
STMN3	1094905	193	54	803320	213212	0	1	0	0	50	6	41636740	0.188644	1
OR6N1	103627	985	1	1294976	404680	0	2	0	0	50	6	35350308	0.188881	1
COQ10A	2878071	171	46	1116192	337032	0	1	0	0	50	2	41482720	0.188886	1
PRPF39	234083	565	14	3021208	715136	0	1	0	0	50	6	39116852	0.188894	1
PARK7	387339	207	26	834124	242204	0	1	0	0	50	7	42267316	0.188937	1
ZNF841	NaN	NaN	NaN	4034720	1022572	0	2	0	0	50	9	68286428	0.189018	1
VAPB	962331	385	24	1080556	282068	0	1	0	0	50	5	44325144	0.189175	1
PON2	137217	333	-1	1555904	431860	0	1	0	0	50	5	45708304	0.189223	1
ZNF333	1032767	448	29	2922756	777348	0	1	0	0	50	6	40872076	0.189246	1
GCNT3	521844	172	33	1887500	506152	0	2	0	0	50	12	36031620	0.189469	1
TMEM56	228305	452	-8	1175384	303208	0	1	0	0	50	3	34609804	0.189522	1
GAB2	404872	408	19	2916716	832312	0	1	0	0	50	3	32734988	0.189525	1
LAMA4	131437	282	-7	8281444	2206412	0	3	1	0	50	1	35714520	0.189612	1
SOX8	1131712	304	22	1851260	593128	0	1	0	0	50	8	40807448	0.189652	1
ATXN7L3	930750	175	41	1621136	391996	0	1	0	0	50	0	36975068	0.189665	1
CMTM3	777342	214	9	790636	240392	0	1	0	0	50	4	36441736	0.189667	1
F11R	777836	441	19	1320344	375688	0	1	0	0	50	3	37438336	0.189701	1
CNTNAP5	1260	1308	-14	5736188	1535368	0	5	1	0	50	8	40024060	0.189713	1
PHLDB3	392374	166	-19	2758468	834728	0	1	0	0	50	2	33946008	0.189721	1
RCAN3	470059	348	28	1074516	269988	0	1	0	0	50	5	34943816	0.189737	1
MAGEA11	NaN	NaN	NaN	1866964	519440	0	1	0	0	50	9	67783296	0.19003	1
ITIH2	199302	528	-8	4181492	1111360	0	4	0	0	50	3	39757092	0.190129	1
RLN1	398278	629	13	799696	218648	0	1	0	0	50	6	36468916	0.190154	1
MXRA7	913566	191	26	948884	290524	0	2	0	0	50	7	38509228	0.190199	1
MED6	243988	706	29	1122836	274216	0	1	0	0	50	3	34658124	0.1903	1
YIPF6	201571	NaN	12	1039484	295960	0	2	0	0	50	8	32142464	0.190312	1
PDE3A	92407	514	-28	4880320	1439936	0	4	1	0	50	10	40451088	0.190373	1
AK7	328475	560	14	3247708	814796	0	1	0	0	50	4	39092088	0.190392	1
LCN10	1898901	190	39	874592	257908	0	1	0	0	50	5	42226848	0.190577	1
LGALS8	464894	556	5	1606036	417968	0	2	0	0	50	3	38713984	0.190671	1
ZNF862	438832	686	26	4961256	1449600	0	5	0	0	50	4	38750828	0.190738	1
FNDC4	1193266	306	39	1008076	312872	0	1	0	0	50	3	38931424	0.190785	1
ADAM15	1696720	214	44	3761108	1098676	0	2	1	0	50	2	40699332	0.190809	1
C1QTNF1	592461	285	15	1221892	332804	0	2	0	0	50	3	34265524	0.190888	1
GPRC5D	710389	169	14	1458660	433068	0	2	0	0	50	4	37325388	0.190921	1
CD79B	1455216	404	25	1026196	269384	0	2	0	0	50	8	31743824	0.190923	1
OR2A42	199649	767	-2	1273232	413740	0	1	0	0	50	3	42022696	0.191022	1
USP15	239150	456	-26	4297460	1031632	0	2	0	0	50	4	40957844	0.191025	1
PDCD1LG2	307589	556	37	1202564	330388	0	1	0	0	50	3	30315968	0.191046	1
CALCA	344274	627	-9	850432	244016	0	1	0	0	50	3	29078976	0.191078	1
TPCN2	729282	416	50	3296028	971232	0	2	0	0	50	6	40150900	0.191232	1
HIST1H1A	408919	685	43	889088	292336	0	1	0	0	50	4	28641680	0.191242	1
TAF1D	290677	527	0	1248468	304416	0	2	0	0	50	6	33670584	0.191273	1
UNC5C	25813	910	-12	4022036	1153036	0	3	1	0	50	12	50156160	0.191351	1
CALHM1	542721	170	51	1433292	460248	0	3	1	0	50	6	30836012	0.191505	1
MC1R	1207036	221	45	1283500	445148	0	1	0	0	50	3	41653652	0.191528	1
PHEX	92340	NaN	14	3393876	835332	0	5	0	0	50	7	36940036	0.191738	1
ZDHHC4	946573	387	40	1503960	418572	0	3	0	0	50	1	32577344	0.191752	1
ARMC10	594757	579	34	1477384	436088	0	1	0	0	50	5	39737160	0.191811	1
TRAK2	511735	479	26	3961636	1113776	0	3	0	0	50	2	37229352	0.191913	1
GOSR1	488195	329	28	1144580	288712	0	1	0	0	50	1	28698456	0.191933	1
GRAMD2	1132082	352	26	1595164	417968	0	4	1	0	24	3	13858780	0.191936	1
SLC6A11	225460	545	30	2777192	765268	0	1	0	0	50	4	35436680	0.191973	1
RAI2	61797	NaN	26	2220908	672856	0	2	0	0	50	3	33895876	0.192398	1
KCNMB4	148192	547	-7	910228	251264	0	1	0	0	50	3	33511732	0.192445	1
TMEM51	379959	432	16	1064852	323140	0	1	0	0	50	4	34485380	0.192553	1
KLHL11	1857838	191	33	3010336	854660	0	2	0	0	50	5	38409568	0.192563	1
PSMA4	505832	375	46	1194108	288108	0	1	0	0	50	3	35204140	0.192661	1
DPM1	386595	367	36	1166928	309852	0	1	0	0	50	6	36320936	0.192791	1
OR52M1	190769	879	-1	1293768	433068	0	1	0	0	50	4	33622264	0.192901	1
CRTAC1	530090	369	12	2933024	767080	0	4	0	0	50	3	37753020	0.193007	1
NPLOC4	3705166	205	21	2705920	720572	0	3	0	0	50	3	31044392	0.193018	1
RAC3	3814891	211	28	836540	248848	0	1	0	0	50	4	30276708	0.193064	1
ZNF280B	201933	683	23	2344728	619704	0	2	0	0	50	16	79389760	0.193096	1
B3GAT3	2695768	217	42	1382556	476556	0	1	0	0	50	1	40227608	0.193188	1
IL12B	129528	415	27	1461076	370856	0	2	0	0	50	3	34160428	0.193204	1
TIMP1	775214	NaN	38	920496	250056	0	1	0	0	50	5	39974532	0.193219	1
TOPORS	474275	362	-7	4446648	1253904	0	2	0	0	50	0	33894668	0.193224	1
AIMP1	158895	711	5	1488256	394412	0	1	0	0	50	2	39951580	0.193271	1
GLT1D1	34971	1008	-16	1176592	329180	0	2	0	0	50	5	34345856	0.193368	1
BCHE	28918	1215	-18	2615924	683728	0	1	0	0	50	7	37492092	0.193376	1
BAZ1A	615028	184	24	6888620	1763680	0	5	0	0	50	4	34381492	0.193399	1
ITFG1	489472	809	-5	2737932	721176	0	1	0	0	50	5	34652688	0.193474	1
LRRC20	551999	225	45	799696	234956	0	1	0	0	50	4	34516184	0.193668	1
PRKCD	845193	192	46	3044764	758624	0	3	0	0	50	4	38077368	0.193722	1
IGF1	186749	752	-3	986332	244016	0	1	0	0	50	4	36868160	0.193744	1
KDSR	201946	278	77	1458660	416760	0	1	0	0	50	5	37023388	0.193756	1
LCOR	989428	512	43	1871796	525480	0	1	0	0	50	1	46090032	0.193773	1
KIFAP3	181109	743	2	3589572	858888	0	3	0	0	50	5	39935876	0.193776	1
DNASE1	611617	242	43	1244240	353944	0	1	0	0	50	2	40301296	0.193832	1
RAET1L	402308	382	51	1067872	298376	0	1	0	0	50	4	37887108	0.193886	1
B4GALT6	293258	554	32	1712340	427632	0	2	0	0	50	4	42768636	0.193931	1
CEP120	173569	467	12	4368128	1142164	0	2	0	0	50	3	36776352	0.193986	1
OR51A2	65798	1006	-15	1308264	395016	0	1	0	0	50	3	35806932	0.193998	1
GPC5	12353	1007	-9	2474588	690976	0	2	0	0	50	8	39028064	0.194022	1
SOX9	159643	606	-41	2155072	631784	0	3	0	0	50	6	38384804	0.194187	1
PARVG	201266	327	30	1488256	403472	0	2	0	0	50	1	33099200	0.194276	1
MMP7	524316	359	17	1179008	317704	0	1	0	0	50	5	35920484	0.194339	1
PPP2CA	838413	147	48	1360208	368440	0	2	0	0	50	6	39155508	0.194448	1
C1orf228	NaN	NaN	NaN	1941256	535748	0	1	0	0	50	9	67799604	0.194454	1
KRTAP11-1	31443	1030	-60	671648	223480	0	1	0	0	50	9	28081168	0.194458	1
RNF133	53042	1027	6	1606036	446960	0	2	0	0	50	5	39202620	0.194504	1
MORC4	177448	NaN	31	4158540	1056396	0	4	0	0	50	3	36471332	0.194552	1
ASB17	140995	603	-11	1272628	354548	0	2	0	0	50	9	38927196	0.194574	1
LRP12	36110	1085	15	3704936	1013512	0	2	0	0	50	2	38863776	0.194696	1
GSTM5	927739	201	22	1005660	239184	0	1	0	0	50	1	24397976	0.194812	1
C16orf54	NaN	NaN	NaN	904188	322536	0	1	0	0	50	9	67586392	0.19497	1
OR6P1	NaN	NaN	NaN	1313096	413740	0	1	0	0	50	9	67677596	0.195057	1
OR52N2	203856	922	-5	1350544	398036	0	3	1	0	50	2	28853684	0.195096	1
HLA-DRB1	1074109	595	29	1158472	332804	0	1	0	0	50	4	30787088	0.195155	1
RIPPLY2	108781	870	-22	573196	149792	0	1	0	0	50	9	34937172	0.195181	1
SCAMP2	764533	195	46	1436916	418572	0	1	0	0	50	2	36525088	0.1952	1
CBR1	219580	318	66	1172364	353340	0	1	0	0	50	6	35269372	0.195283	1
YOD1	434877	155	24	1464096	443940	0	2	0	0	50	5	44930956	0.195355	1
MYH7B	968413	236	40	8629348	2467340	0	9	0	0	50	0	38566004	0.19537	1
COPS7A	2816186	232	48	1188068	363004	0	1	0	0	50	3	42976412	0.195404	1
TMEM177	337284	441	29	1269004	434276	0	2	0	0	50	5	39484688	0.195414	1
ZNF584	2179183	270	-4	1832536	483200	0	1	0	0	50	3	43492832	0.19549	1
TSSC4	833749	589	47	1346920	454208	0	1	0	0	50	2	39679176	0.195549	1
LYPLA2	903441	254	32	1024384	302000	0	1	0	0	50	3	30807624	0.195688	1
BEST3	499701	394	14	2902220	799696	0	3	0	0	50	5	33550992	0.195776	1
COMMD3	195915	462	23	890296	229520	0	1	0	0	50	3	29855116	0.195806	1
RAB7A	1090310	277	54	928348	238580	0	1	0	0	50	5	36413348	0.195887	1
C3orf52	268780	440	28	1457452	405284	0	1	0	0	50	1	34553028	0.196116	1
NR2C2AP	940952	232	17	623328	170328	0	1	0	0	50	8	35027168	0.196335	1
ZNF148	377619	174	43	3466356	898752	0	3	0	0	50	2	29092868	0.196336	1
KCNK16	190767	749	31	1856696	565948	0	2	0	0	50	4	35030792	0.196493	1
LIMS1	363356	408	30	1491276	346092	0	1	0	0	50	3	40611148	0.196522	1
FBXO46	929036	203	43	2455864	834728	0	3	0	0	50	3	38366684	0.196583	1
UGT2B4	18715	1044	-22	2304260	611248	0	1	0	0	50	13	43691548	0.196668	1
SLC9A1	886940	336	27	3452464	1063040	0	2	0	0	50	4	36157856	0.196808	1
OR2J3	155147	738	1	1289540	404680	0	1	0	0	50	4	42057728	0.196812	1
CRISP2	67596	1248	-6	1108340	268780	0	1	0	0	50	4	29675728	0.197031	1
CYB5R1	421206	389	30	1323968	401056	0	1	0	0	50	5	34975224	0.197067	1
SLC30A6	387408	276	25	2036688	572592	0	1	0	0	50	2	46854092	0.197104	1
OAZ3	1062482	255	29	1213436	350320	0	1	0	0	50	2	38043544	0.197197	1
ALOXE3	1455014	202	31	3630644	1066060	0	2	0	0	50	4	38434332	0.197268	1
SPCS2	767563	454	24	1009888	260324	0	1	0	0	50	5	37522896	0.197391	1
RABL2B	266017	295	32	1110756	259116	0	1	0	0	50	3	34570544	0.197614	1
RASSF6	351984	573	28	1689388	398036	0	2	0	0	50	5	41225416	0.197626	1
TTPAL	781823	276	46	1455036	438504	0	1	0	0	50	2	37112780	0.19767	1
OSBPL1A	150936	360	35	4317996	1047336	0	2	0	0	50	2	35014484	0.197682	1
OR52D1	99343	946	-2	1312492	428840	0	1	0	0	50	5	36737092	0.197729	1
DTX3	1338867	303	48	1445976	476556	0	2	0	0	50	5	44739488	0.197766	1
PSMB5	1251074	185	39	1233972	376896	0	1	1	0	50	5	36770916	0.197897	1
SMO	811174	420	54	3331060	1032236	0	2	0	0	50	6	36474352	0.197946	1
TOMM40L	731911	229	39	1345712	391996	0	1	0	0	50	2	40342972	0.198129	1
STX3	395993	494	8	1391616	347904	0	2	0	0	50	3	33346840	0.198192	1
NR1I2	422482	474	24	2072928	565344	0	2	0	0	50	2	50310180	0.198214	1
PTAFR	794194	213	28	1450204	421592	0	1	0	0	50	5	41591440	0.198231	1
TMEM98	443753	833	-6	977272	300188	0	1	0	0	50	6	33276172	0.198426	1
OR2AK2	NaN	NaN	NaN	1391012	433672	0	1	0	0	50	9	67697528	0.198575	1
MAGEA6	203033	NaN	-1	1328196	391392	0	1	0	0	50	8	40449276	0.198802	1
DHRS1	915114	220	38	1353564	411324	0	1	0	0	50	2	35761028	0.198835	1
UCHL3	197113	362	37	1057000	260324	0	1	0	0	50	4	34874356	0.198895	1
COMMD5	1454261	384	20	922912	307436	0	2	0	0	50	11	39595220	0.198949	1
CRTAP	513008	372	33	1757036	471724	0	1	0	0	50	3	35974240	0.199084	1
PRR3	2080582	271	32	809360	239788	0	1	0	0	50	5	36702664	0.199123	1
C6orf89	836025	244	43	1571608	408908	0	1	0	0	50	6	39279328	0.199199	1
ACTR1A	871726	178	41	1654960	466892	0	1	0	0	50	0	36624144	0.199318	1
HIST1H3F	390169	544	57	564740	187240	0	1	0	0	50	2	23519760	0.199365	1
MXD1	844060	221	37	992976	250056	0	1	0	0	50	2	29703512	0.199395	1
SNRPA1	372683	406	2	1137332	315892	0	2	0	0	50	8	34960124	0.199416	1
COL7A1	1386275	212	37	12615748	4243100	0	8	0	0	50	3	46074328	0.199449	1
MED19	923511	354	15	836540	248848	0	1	0	0	50	7	32131592	0.199468	1
ARMCX2	300391	NaN	31	2587536	853452	0	3	0	0	50	7	42561464	0.199499	1
DDI1	NaN	NaN	NaN	1657980	500112	0	2	0	0	50	9	67763968	0.199562	1
C12orf45	514255	204	37	827480	212608	0	1	0	0	50	9	31714832	0.199648	1
CD38	174323	327	55	1345108	341864	0	2	0	0	50	2	30627632	0.199666	1
FAM71F2	875359	304	30	1328800	388976	0	1	0	0	50	3	33488780	0.199712	1
WDR61	447425	371	54	1376516	359380	0	1	0	0	50	6	33050880	0.199801	1
CANX	1624288	256	44	2675720	649300	0	1	0	0	50	9	42720316	0.199875	1
FCHSD1	771583	353	25	2997048	900564	0	3	0	0	50	4	39009340	0.200003	1
THNSL1	157790	417	-10	3178248	873384	0	3	0	0	50	5	38823308	0.200057	1
CAPN7	511283	367	30	3647556	922308	0	1	0	0	50	2	37653360	0.200181	1
EPB41	619053	227	30	3872244	1012908	0	3	0	0	50	3	33814940	0.200201	1
ANKRD30B	NaN	NaN	NaN	6299720	1526308	0	4	0	0	50	9	68790164	0.20021	1
NKAIN4	1005137	285	50	918080	265156	0	1	0	0	50	4	33848160	0.200232	1
B9D2	1193025	249	33	756812	221668	0	2	0	0	50	6	28018352	0.200398	1
RPS18	1456953	262	30	681916	193280	0	1	0	0	50	8	35536340	0.200819	1
VWCE	1124603	480	43	4060088	1274440	0	2	0	0	50	4	43700004	0.200852	1
CITED1	370863	NaN	50	921704	292336	0	1	0	0	50	5	37793488	0.200992	1
SRD5A3	235221	348	8	1371080	395620	0	1	0	0	50	1	31165796	0.201004	1
FER	140251	741	20	3725472	882444	0	1	0	0	50	3	35757404	0.201173	1
PDGFRA	51422	518	27	4810860	1273836	0	4	0	0	50	3	39064304	0.20123	1
SLC5A4	498785	580	-34	2872624	823856	0	3	0	0	50	3	28097476	0.201272	1
AKR1B1	328321	415	9	1425440	366628	0	1	0	0	50	2	39041956	0.201418	1
TCEB3C	NaN	NaN	NaN	4480472	1462888	0	3	0	0	50	9	68726744	0.201499	1
SLC25A31	220342	437	-6	1359604	394412	0	1	0	0	50	4	34406860	0.201525	1
TMEM50B	884788	182	63	728424	179388	0	1	0	0	50	6	27902384	0.201673	1
BAALC	461588	584	15	629972	178180	0	1	0	0	50	6	33608372	0.20177	1
SLC25A32	430771	673	28	1445372	408304	0	2	0	0	50	4	38980348	0.201774	1
PGLS	961640	206	42	1072100	368440	0	1	0	0	50	2	40839460	0.20178	1
IL20RB	137627	421	9	1365040	374480	0	1	0	0	50	4	34318676	0.201783	1
EGFL8	2119974	392	28	1284708	371460	0	1	0	0	50	2	40335724	0.201879	1
THG1L	243382	987	31	1328800	332804	0	1	0	0	50	2	31896032	0.20196	1
SLC38A6	220020	527	-2	2456468	651112	0	1	0	0	50	6	31543900	0.201968	1
PTCH1	186893	510	53	6490584	1917096	0	3	0	0	37	0	27263956	0.202151	1
MAGEB2	74310	NaN	16	1349336	397432	0	2	0	0	50	7	34688324	0.202164	1
PNPT1	501257	354	17	3514676	946468	0	3	1	0	50	7	34641212	0.20219	1
ASB7	290809	374	-9	1378932	387768	0	2	0	0	50	4	37093452	0.202214	1
TSPAN19	22140	974	-27	1141560	269988	0	1	0	0	50	12	39918964	0.202264	1
KRTAP10-5	867542	461	28	1143372	342468	0	2	0	0	50	7	36896548	0.202405	1
HIF1A	252998	315	30	3660844	936200	0	1	0	0	50	1	29725860	0.202408	1
FAM45A	721947	194	19	1583688	424008	0	2	0	0	50	6	40265660	0.202411	1
MCAT	624112	241	48	1651336	499508	0	1	0	0	50	5	38238032	0.20244	1
HIST1H3G	390169	544	57	561720	186636	0	1	0	0	50	2	23519760	0.20245	1
UBE2J2	2050211	196	28	1216456	330992	0	1	0	0	50	4	36345096	0.202461	1
C9orf129	439538	426	41	843788	256096	0	1	0	0	50	6	44068444	0.202512	1
ZNF189	112947	898	-22	2772360	650508	0	1	0	0	50	6	36609648	0.202523	1
NFYA	145501	611	37	1517248	439712	0	2	0	0	50	3	34307200	0.202524	1
DCAF4	354097	341	41	2252316	543600	0	1	1	0	41	4	28803552	0.202578	1
CD63	1814311	384	26	1058208	291732	0	1	0	0	50	3	27054368	0.202719	1
PTPN5	605685	562	26	2482440	695808	0	1	0	0	50	7	38397488	0.202822	1
LYPD2	427585	373	34	532124	174556	0	1	0	0	50	6	29815252	0.20298	1
PPP6C	951081	168	46	1503960	411324	0	2	0	0	50	3	36272616	0.203044	1
SLC25A5	617823	NaN	30	1269004	378104	0	1	0	0	50	2	38439768	0.203068	1
GRINA	2580629	247	28	1586708	478972	0	1	0	0	50	10	47894784	0.20307	1
MRPL44	314020	346	23	1422420	413136	0	1	0	0	50	7	38768948	0.203073	1
C12orf54	904892	390	11	613664	140128	0	1	0	0	50	7	25663356	0.203233	1
ZNF138	213856	1035	-19	1645296	371460	0	1	0	0	50	5	36812592	0.203361	1
EID2	1148741	322	25	961568	326764	0	1	0	0	50	1	32206488	0.203394	1
CNST	416573	346	4	3197576	844996	0	1	1	0	50	4	33053296	0.203436	1
DCTPP1	2338593	142	59	717552	230124	0	1	0	0	50	7	37344112	0.203452	1
SPDYE4	NaN	NaN	NaN	1059416	274216	0	1	0	0	50	9	67538072	0.203575	1
AP2A1	1686482	172	42	4220752	1262360	0	3	0	0	50	0	34341024	0.203631	1
OR7G3	311030	471	-63	1285312	414344	0	2	0	0	50	16	46546656	0.203637	1
MPP5	483147	260	32	3008524	753188	0	1	0	0	50	4	33395764	0.203704	1
COL11A1	37620	742	-20	8133464	2452240	0	5	0	0	50	1	38109380	0.203734	1
MRGPRX1	561250	695	15	1326988	432464	0	1	0	0	50	5	33267112	0.203761	1
SYNCRIP	393389	384	14	2797728	746544	0	3	0	0	50	8	37874424	0.20387	1
MOB2	859301	426	39	1218268	318308	0	1	0	0	50	1	32304336	0.20395	1
PUS10	635242	350	33	2405128	599168	0	1	1	0	23	2	22974348	0.203965	1
USP53	227905	753	2	4760124	1179612	0	3	0	0	50	5	40318208	0.204032	1
KIF3A	717412	356	59	3138384	782784	0	2	0	0	50	1	29197360	0.204038	1
NTAN1	564013	463	22	1384368	375084	0	2	0	0	50	2	31158548	0.204058	1
CEPT1	388536	627	27	1820456	504340	0	2	0	0	50	8	49579340	0.20409	1
IFI16	97615	866	7	3209052	831708	0	1	0	0	50	4	33802860	0.204232	1
NT5C2	562038	150	47	2545860	632388	0	2	0	0	50	3	30275500	0.204252	1
BTF3	439732	289	38	898752	262740	0	1	0	0	50	3	30517100	0.204255	1
C5orf28	497364	369	1	919892	268780	0	1	0	0	50	6	36804136	0.204287	1
BLVRA	690958	250	45	1315512	353340	0	1	0	0	50	2	35982696	0.204372	1
GMPR	117199	561	26	1511812	427028	0	2	0	0	50	2	34167072	0.204408	1
ZNF654	123235	894	-3	2542236	628764	0	1	0	0	50	5	29327220	0.204425	1
C12orf71	489310	328	23	1156660	321932	0	1	0	0	50	3	33714676	0.204449	1
C10orf11	29386	1001	3	883652	237976	0	1	0	0	50	6	36335432	0.204461	1
PGAM4	549429	NaN	24	1074516	311664	0	1	0	0	50	6	31653224	0.204707	1
IL13RA2	166070	NaN	19	1721400	414948	0	1	0	0	50	3	26505936	0.204751	1
IRX3	99177	509	-42	2043332	707284	0	1	0	0	50	6	36659176	0.20487	1
RPS6	498767	339	12	1092636	309852	0	1	0	0	50	4	42868900	0.204883	1
DNAH8	229301	845	25	19960992	5097156	0	14	0	0	24	0	22769592	0.204944	1
HHIP	143634	1116	-6	3075568	822044	0	1	1	0	50	7	33562468	0.205013	1
RAB3C	142186	420	9	1023780	248244	0	1	0	0	50	4	33734608	0.205247	1
AKNA	218424	360	14	6061744	1911056	0	3	0	0	50	2	34083116	0.205368	1
DNA2	761140	294	29	5044608	1335444	0	2	0	0	50	3	42607972	0.205393	1
CHCHD10	637355	196	52	602188	200528	0	1	0	0	50	8	34817580	0.205401	1
KIAA1045	676166	394	23	1728648	501924	0	2	0	0	50	5	51632940	0.205514	1
C21orf58	940047	624	53	1354772	451792	0	1	0	0	50	3	35602780	0.205579	1
TMEM164	216187	NaN	42	1276252	379916	0	1	0	0	50	4	35711500	0.205665	1
OGFOD2	1093113	196	47	1223704	394412	0	2	0	0	50	4	39183292	0.20569	1
RSAD2	40919	1132	10	1591540	412532	0	1	0	0	50	4	41759352	0.205703	1
MRPL24	1649536	208	53	949488	269988	0	2	0	0	50	10	36844604	0.205974	1
ATP1B3	467997	345	28	1246052	319516	0	1	0	0	50	5	34248008	0.206097	1
OR6B3	315906	569	21	1368060	434880	0	3	0	0	50	8	41377624	0.206165	1
TMPRSS12	594068	250	43	1500336	429444	0	1	0	0	50	1	36159064	0.206209	1
IPO4	974559	220	41	4658652	1433292	0	2	0	0	50	1	41679020	0.206231	1
ANKRD49	341083	589	-7	1043712	275424	0	1	0	0	50	2	25984684	0.2067	1
MEST	325887	298	31	1494900	411324	0	1	0	0	50	3	34326528	0.206743	1
TK2	600023	214	-11	1252696	321932	0	1	0	0	50	2	39211076	0.206819	1
ARV1	376655	616	12	1211624	306832	0	1	0	0	50	3	34673224	0.207003	1
SLITRK6	18898	822	-27	3581116	1003244	0	2	1	0	50	9	36961780	0.207159	1
ITPKC	1127178	201	27	2904636	860700	0	3	0	0	50	3	33342612	0.207171	1
ST8SIA5	292667	608	15	1646504	446356	0	1	0	0	50	2	43355120	0.207276	1
ASCC1	761166	140	40	1615700	395620	0	1	0	0	50	5	36331204	0.207414	1
KIAA2022	251853	NaN	7	6529240	1738916	0	4	0	0	50	2	36962384	0.207516	1
ATG4C	220392	415	5	2060244	507360	0	1	0	0	50	3	30422272	0.207576	1
XRCC4	230543	717	8	1514832	367836	0	1	0	0	50	2	35433056	0.207586	1
C12orf66	472096	296	-17	1912264	530312	0	2	0	0	50	2	39816284	0.207659	1
SPIC	305133	649	-1	1099280	272404	0	1	0	0	50	8	34007012	0.207743	1
OR13C2	147494	920	-31	1346920	385352	0	1	0	0	50	5	33961712	0.207791	1
CRTC1	1398467	222	29	2768736	875196	0	2	0	0	50	8	34297536	0.207821	1
ENO2	2704950	211	47	1902600	541788	0	2	0	0	50	3	45133296	0.207872	1
RPL19	1426821	212	31	886672	227708	0	1	0	0	50	3	33352276	0.207928	1
GPR64	197855	NaN	25	4473224	1254508	0	3	0	0	50	1	32838876	0.208082	1
GZMA	222027	430	1	1145184	320724	0	1	0	0	50	5	40099560	0.20814	1
BCL9	NaN	NaN	NaN	5942756	1857904	0	2	0	0	50	9	69121760	0.208148	1
SSX3	660654	NaN	14	954924	217440	0	1	0	0	50	5	36167520	0.20815	1
SPCS3	128128	550	11	788824	224084	0	1	0	0	50	8	39950372	0.20819	1
PCID2	759371	229	38	1833140	446356	0	2	0	0	50	2	38492920	0.208295	1
FAM47B	6541	NaN	-14	2692028	823252	0	1	0	0	50	10	42824204	0.208476	1
CLCA1	279518	762	-8	3953180	1114984	0	2	0	0	50	7	40358676	0.208496	1
UBXN10	649343	508	30	1172364	362400	0	1	0	0	50	4	40936100	0.208583	1
CSGALNACT2	450604	563	-9	2382780	612456	0	1	0	0	50	2	24178120	0.208644	1
HLA-DMB	1276842	431	40	1140352	330992	0	1	0	0	50	7	35999608	0.208683	1
MLX	1884163	177	38	1330612	349112	0	1	0	0	50	4	40425116	0.208708	1
TET3	1029946	250	44	6900700	2186480	0	4	1	0	50	6	45985540	0.208715	1
LRRC3	893345	411	43	1045524	356964	0	1	0	0	50	5	41121528	0.208769	1
ST3GAL4	349521	514	31	1467116	399244	0	1	0	0	50	2	41565468	0.208781	1
NUDT14	872033	260	25	941636	303208	0	1	0	0	50	5	34628528	0.208782	1
DGCR6L	605373	292	43	945864	288108	0	1	0	0	50	3	36924332	0.208797	1
TMEM63C	549191	394	47	3588364	957944	0	4	0	0	50	4	41361316	0.208838	1
FXR2	2013497	194	29	2775380	826876	0	1	0	0	50	4	35469900	0.208959	1
BCL6	88374	374	24	3048388	852848	0	3	0	0	50	4	34830264	0.209252	1
LRP5L	155932	535	-31	1089616	307436	0	1	0	0	50	5	37045736	0.209271	1
SNRPC	995432	242	24	725404	180596	0	1	0	0	50	6	32211320	0.209348	1
RS1	65885	NaN	26	1004452	258512	0	1	0	0	50	3	33561260	0.209392	1
ADAM8	339279	452	-12	3708560	794260	0	2	0	0	50	1	36394624	0.209441	1
MAP2	109927	678	-9	8195072	2321776	0	5	0	0	46	8	41312392	0.209444	1
TSPAN12	106040	717	3	1362020	352132	0	1	0	0	50	3	35907196	0.209467	1
MAGEA12	NaN	NaN	NaN	1321552	398036	0	1	0	0	50	9	67661892	0.209544	1
SLAMF1	1160206	634	30	1461680	408304	0	1	0	0	50	7	38956188	0.209616	1
RAB11FIP5	489748	460	18	2709544	874592	0	4	0	0	50	5	30004304	0.209619	1
RPL7	259225	340	19	1116796	282068	0	1	0	0	50	4	37618328	0.209665	1
MTMR6	330431	538	31	2788668	686748	0	1	0	0	50	3	43090568	0.209683	1
LY6H	1104860	446	20	698828	210796	0	1	0	0	50	7	38464532	0.209709	1
NDEL1	761259	427	18	1584292	425216	0	1	0	0	50	5	39428516	0.209717	1
TAS2R10	408176	517	12	1317928	356360	0	2	0	0	50	7	32305544	0.209718	1
ARMC9	1157442	394	41	2985572	779764	0	1	0	0	50	3	30480256	0.209839	1
ATP2B1	235578	418	9	5550156	1511208	0	4	0	0	50	5	37438336	0.209872	1
AGAP2	1160849	344	39	5182320	1730460	0	5	0	0	50	4	34230492	0.21008	1
STAP1	128996	689	35	1340276	330388	0	1	0	0	50	7	39815680	0.210113	1
LITAF	649939	209	30	816004	245828	0	1	1	0	42	1	20160312	0.2102	1
EIF4G3	661924	406	22	6939356	1899580	0	4	0	0	50	4	45547640	0.210303	1
OR13G1	191710	995	-32	1293164	381124	0	1	0	0	50	14	42887020	0.210326	1
C1orf110	334195	540	-7	1326384	342468	0	1	0	0	50	4	28651948	0.210328	1
ZNF346	1195948	218	40	1321552	329180	0	1	0	0	50	2	36222484	0.210358	1
DNAJB14	202808	682	36	1702676	413740	0	2	0	0	50	2	35802704	0.210407	1
ELMO2	543201	612	48	3238648	832916	0	3	0	0	50	4	34432832	0.210441	1
RAB4B	1157241	186	29	944052	269988	0	1	0	0	50	3	31189956	0.210452	1
CDK3	1639614	194	22	1328196	385956	0	1	0	0	50	6	42025112	0.21049	1
OTUB2	200224	560	38	1040088	273612	0	1	0	0	50	3	32678816	0.210666	1
TAS2R42	311688	617	7	1334236	378104	0	1	0	0	50	4	35555064	0.210713	1
OR52B2	465433	806	-1	1331216	428236	0	2	0	0	50	8	33992516	0.210865	1
CCDC124	1366136	217	36	973648	273008	0	1	0	0	50	3	41189780	0.210892	1
DUT	333686	381	-34	1113172	345488	0	1	0	0	50	3	41130588	0.210941	1
C7orf50	769674	346	35	829896	257304	0	1	0	0	50	4	32167228	0.210998	1
TAF5	545643	147	45	3431324	999016	0	2	0	0	50	3	31559000	0.211098	1
ING1	560003	274	51	1971456	596148	0	1	0	0	50	4	28264180	0.211262	1
PSMD4	1256374	184	31	1661604	462060	0	1	0	0	50	3	36411536	0.211372	1
DUSP12	447958	504	29	1490068	403472	0	1	0	0	50	2	35570164	0.211373	1
CNRIP1	204433	586	15	794864	223480	0	1	0	0	50	4	30088260	0.211381	1
DERL3	637355	196	52	1174176	355152	0	1	0	0	50	8	34817580	0.211446	1
SCAI	951391	290	31	2821888	733256	0	3	0	0	50	5	33577568	0.211453	1
METTL6	507426	256	49	1262360	315892	0	1	0	0	50	5	31775836	0.211598	1
TCTEX1D4	574317	191	43	882444	338844	0	2	0	0	50	4	34649064	0.211707	1
NUP35	349831	524	11	1434500	402868	0	2	0	0	50	5	32132800	0.211833	1
CD300A	491117	504	7	1293164	381124	0	1	0	0	50	3	30894600	0.211868	1
EYA1	50979	967	-3	2679948	715740	0	2	0	0	50	7	35862500	0.211987	1
HTR2B	NaN	NaN	NaN	2031856	602792	0	1	0	0	50	9	67866648	0.212044	1
SGMS2	144491	683	6	1586708	431860	0	1	0	0	50	3	45281276	0.212044	1
CELA3B	448600	190	29	1185048	342468	0	2	0	0	50	6	37370084	0.212137	1
EIF2S1	484235	291	32	1409736	356964	0	2	0	0	50	4	30151076	0.212143	1
H2BFWT	439642	NaN	30	736276	238580	0	1	0	0	50	6	34366392	0.212176	1
GSTT1	748735	202	66	1033444	309248	0	1	0	0	50	3	27503140	0.212217	1
SPP2	288133	558	9	977876	228916	0	1	0	0	50	6	38061060	0.212266	1
ZFAND2B	773232	177	36	1145184	315288	0	1	0	0	50	2	33871716	0.212294	1
SUPT16H	713944	380	38	4729320	1148808	0	3	1	0	50	2	41782304	0.212301	1
ADORA1	469029	453	37	1368060	424008	0	2	0	0	50	3	33474284	0.212446	1
TSR2	296262	NaN	5	849224	227104	0	1	0	0	50	4	29175616	0.212496	1
TUBGCP4	823006	415	50	2937856	811172	0	3	0	0	50	8	41718280	0.212519	1
RAB3B	701660	353	22	962172	259116	0	1	0	0	50	7	43589472	0.212606	1
TEX264	759916	456	37	1321552	414344	0	2	0	0	50	4	32600296	0.212776	1
P2RY10	14218	NaN	50	1456848	398640	0	1	0	0	50	1	30997884	0.212809	1
C3orf38	123481	894	0	1420004	388372	0	1	0	0	50	6	33428380	0.212815	1
USP12	283040	221	52	1670060	404680	0	2	0	0	50	3	34617052	0.212848	1
GOT1L1	660779	379	37	1653148	443336	0	1	0	0	50	3	43885432	0.212864	1
LIPN	175532	327	31	1785424	437900	0	1	0	0	50	1	33401200	0.212997	1
UBTD1	560569	169	41	966400	287504	0	1	0	0	50	4	34527056	0.213049	1
PARD6G	161542	NaN	38	1538992	524876	0	4	0	0	50	7	31853148	0.213137	1
LIPK	160610	327	36	1783612	445148	0	1	0	0	50	1	34148348	0.213154	1
GNA14	180930	608	-10	1578856	399848	0	1	0	0	50	8	42005784	0.213365	1
OR6M1	92984	637	-1	1296788	408304	0	1	0	0	50	7	37311496	0.21351	1
NXPH3	1007676	348	26	1066060	316496	0	1	0	0	50	2	31809056	0.213558	1
DSG3	275713	450	-18	4280548	1264172	0	4	0	0	50	7	38465740	0.213601	1
OR51S1	66543	987	-3	1313096	446356	0	2	0	0	50	6	29819480	0.21363	1
SIRT5	277510	425	37	1413360	416760	0	1	0	0	50	2	34703424	0.213631	1
INPP4B	51592	807	10	4136192	1051564	0	2	0	0	50	5	38793712	0.213681	1
MATN1	286775	493	27	2122456	633596	0	5	0	0	50	5	31770400	0.213696	1
PSPN	943949	407	31	625744	233144	0	1	0	0	50	4	30681388	0.21385	1
HGD	312906	391	5	2010112	508568	0	1	0	0	50	0	35790020	0.213955	1
PRDX1	809450	176	25	893316	230124	0	1	0	0	50	8	37110968	0.213977	1
POU4F3	388550	463	20	1427856	429444	0	2	0	0	50	8	48092292	0.214011	1
EZR	564251	163	55	2629816	655340	0	3	0	0	50	6	33177116	0.214202	1
FOXH1	1899637	200	22	1491276	512796	0	2	0	0	50	4	41475472	0.214205	1
DNAJC14	1909014	256	38	2983760	881236	0	1	0	0	50	6	39511868	0.214256	1
NUP62	1679101	205	45	2119436	730840	0	2	0	0	50	1	35265144	0.21426	1
IL1RAPL1	11003	NaN	14	3070132	794864	0	1	0	0	50	7	39986612	0.214302	1
MME	72464	650	-12	3421056	820836	0	2	1	0	50	6	40770000	0.214307	1
LACTB2	240331	562	31	1287124	330992	0	1	0	0	50	4	39430328	0.214401	1
CCR6	149346	696	40	1597580	455416	0	2	0	0	50	4	36224296	0.214417	1
RRAD	942986	142	34	1299808	416156	0	2	0	0	50	1	36548644	0.214418	1
ZNF716	NaN	NaN	NaN	2182252	535748	0	1	0	0	50	9	67799604	0.214421	1
RETSAT	975949	211	18	2608676	785200	0	1	0	0	50	4	29286148	0.214457	1
ZNF879	NaN	NaN	NaN	2481836	613060	0	3	0	0	50	9	67876916	0.214496	1
FCHO2	449417	440	18	3646348	943448	0	4	0	0	50	4	28201364	0.214564	1
CRTC2	2028800	222	34	2920944	949488	0	4	0	0	50	3	31019024	0.214763	1
EXOC3L2	1356264	243	38	1709924	584068	0	1	0	0	50	0	42369392	0.214776	1
POLR1D	350423	583	50	1095052	276632	0	2	0	0	50	4	26285476	0.214849	1
COMMD10	312789	981	8	912040	238580	0	1	0	0	50	6	34611616	0.214863	1
SIGMAR1	731413	298	51	945864	297168	0	1	0	0	50	1	27589512	0.214944	1
RASSF3	450247	476	17	1061832	266364	0	1	0	0	50	8	35308028	0.215016	1
BTBD18	NaN	NaN	NaN	2968056	922308	0	2	0	0	50	9	68186164	0.215038	1
OXNAD1	188483	517	34	1371684	380520	0	1	0	0	50	2	34481756	0.21509	1
LSP1	871765	481	43	1525100	395620	0	2	0	0	50	3	36935204	0.215279	1
TMPRSS11D	210733	767	22	1837972	508568	0	1	0	0	50	2	38292392	0.215332	1
THAP10	250598	339	10	1082368	334616	0	1	0	0	50	2	33569716	0.215391	1
CD200R1	245141	639	11	1615700	413740	0	1	0	0	50	5	40286800	0.215424	1
DCLRE1C	255711	396	38	3073756	791240	0	2	0	0	50	4	34962540	0.215501	1
PLAUR	441738	209	6	1603016	437296	0	1	0	0	50	4	37572424	0.215564	1
OLA1	389793	418	26	1790860	436088	0	1	0	0	50	3	37894356	0.215564	1
TAPT1	165112	581	29	2513244	672252	0	2	0	0	50	6	36776956	0.215564	1
FKTN	215248	637	-5	2060848	515816	0	1	0	0	50	1	42055312	0.215602	1
RBMS3	30243	808	-11	2035480	528500	0	2	0	0	50	6	46357604	0.215751	1
MPP1	1741051	NaN	3	2101316	542392	0	1	0	0	50	0	39816888	0.215779	1
CTSC	148974	526	-10	2211848	587692	0	2	0	0	50	2	44114952	0.215808	1
MRGPRX3	631291	436	20	1331216	431860	0	1	0	0	50	3	42088532	0.21602	1
SNAI2	16597	598	-22	1161492	315288	0	3	0	0	50	9	32708412	0.216026	1
CX3CR1	159083	507	38	1651940	468100	0	1	0	0	50	3	36993188	0.21606	1
AASDHPPT	86519	753	-16	1369872	351528	0	2	0	0	50	8	39849504	0.216062	1
ZC4H2	98165	NaN	-21	1071496	215024	0	2	0	0	50	8	29965648	0.216194	1
OR1J2	373314	646	3	1304036	401056	0	1	0	0	50	4	37918516	0.216259	1
FOXA3	883734	203	39	1434500	480784	0	2	0	0	50	2	33455560	0.216405	1
RBM44	570382	407	24	4670128	1162700	0	2	0	0	50	4	38320780	0.216418	1
SIKE1	600310	596	-5	950092	234956	0	1	0	0	50	5	35528488	0.216476	1
CDCA3	2822601	232	32	1143976	354548	0	1	0	0	50	3	35056160	0.216486	1
CSTL1	188567	750	-16	647488	164288	0	1	0	0	50	13	37435316	0.216699	1
CCR8	159083	507	38	1520268	422196	0	1	0	0	50	3	36993188	0.216712	1
SLC5A5	1291250	204	37	2708940	893316	0	3	1	0	50	3	28484036	0.216759	1
ZBTB6	407115	430	26	1843408	474140	0	1	0	0	50	2	40615376	0.216824	1
VPS37C	914160	531	42	1473760	490448	0	1	0	0	50	2	42685888	0.217188	1
CHIC1	319167	NaN	11	1002036	257304	0	1	0	0	50	5	39307716	0.217233	1
KIAA1841	631979	302	30	3414412	823856	0	3	0	0	50	5	37408136	0.217276	1
OR1L8	407749	646	9	1290748	394412	0	1	0	0	50	3	34551820	0.217336	1
TMEM8B	847663	227	54	2265000	722988	0	1	0	0	50	3	35042872	0.217378	1
CTSS	1818753	188	35	1474364	379312	0	1	0	0	50	6	39660452	0.217404	1
KIF21A	76823	675	-19	7434032	1939444	0	5	0	0	50	6	41530436	0.217435	1
PEMT	958193	236	12	1023176	312268	0	1	0	0	50	10	37370688	0.217454	1
PHB	733027	256	23	1164512	363004	0	1	0	0	50	3	38176424	0.217466	1
ENG	1236941	179	55	2859336	867948	0	1	0	0	50	6	39078196	0.217513	1
CLRN3	434702	806	-25	973648	274820	0	1	0	0	50	9	29341716	0.217704	1
C8orf47	630526	229	39	1595164	457832	0	1	0	0	50	3	43102648	0.21774	1
FAM151B	320158	516	35	1238804	303208	0	1	0	0	50	4	28821068	0.21777	1
C15orf39	840096	203	46	4211088	1500336	0	3	0	0	50	5	39801788	0.217782	1
TTC21A	213514	500	30	5858800	1530536	0	4	0	0	50	3	35798476	0.217979	1
FTH1	2389859	185	53	819628	202340	0	1	0	0	50	6	33025512	0.218028	1
KLF9	167186	278	1	1037068	302000	0	1	0	0	50	2	31184520	0.218052	1
SRPRB	513771	523	23	1178404	343676	0	1	0	0	50	4	26026964	0.218087	1
TBCCD1	676664	501	35	2409960	674064	0	1	0	0	50	3	42649044	0.218149	1
SH3KBP1	340334	NaN	58	3033892	831104	0	2	0	0	50	5	29386412	0.218247	1
SCARB2	515813	403	39	2125476	558096	0	2	0	0	50	5	46840200	0.218468	1
CA1	99296	1463	15	1170552	308040	0	1	0	0	50	3	30585352	0.21857	1
NFX1	909394	141	38	5181112	1293164	0	3	0	0	48	1	37663628	0.218706	1
NCR2	338294	510	40	1178404	363608	0	1	0	0	50	5	30102152	0.218708	1
PNMT	1284992	226	38	1182632	373876	0	1	0	0	50	2	35635396	0.218714	1
TGM2	565545	141	41	3039932	844996	0	4	0	0	50	3	30259192	0.21888	1
HSD17B11	502611	417	16	1302224	377500	0	1	0	0	50	4	29890752	0.21892	1
SPACA5	NaN	NaN	NaN	1444768	367232	0	1	0	0	50	9	67631088	0.218984	1
CACNG6	806175	338	-40	1068476	372064	0	1	0	0	50	2	32407620	0.218997	1
NEUROD6	48298	883	-4	1454432	390184	0	1	1	0	50	6	38239240	0.219027	1
SAMD7	400118	622	17	1937028	543600	0	1	0	0	50	0	34301764	0.219081	1
DRAM2	376648	708	13	1179008	323140	0	1	0	0	50	5	37663628	0.219136	1
CLCNKA	886121	197	43	2978928	898752	0	1	0	0	50	4	34100632	0.21916	1
C1QTNF3	273505	817	1	1403696	375688	0	2	0	0	50	5	32711432	0.219166	1
SOX15	1957426	194	24	957340	321932	0	1	0	0	50	4	37284316	0.219322	1
HNRNPA1L2	324687	462	32	1371080	381124	0	2	0	0	50	6	32474664	0.219332	1
MCM8	301031	346	13	3707352	994788	0	3	0	0	50	4	37814628	0.219407	1
GPR142	362227	433	-8	1910452	628160	0	1	0	0	50	1	43088152	0.219477	1
C1orf216	1177566	325	35	968816	288712	0	1	0	0	50	4	34210560	0.219547	1
SOSTDC1	291856	699	-19	889692	242808	0	1	0	0	50	6	34869524	0.219557	1
CENPO	299133	374	39	1314908	372064	0	2	0	0	50	4	29681768	0.2196	1
FXR1	182655	1058	-2	2775380	721780	0	5	0	0	50	4	28627788	0.219688	1
OR52A5	109516	1024	-15	1330008	391392	0	1	0	0	50	5	31719664	0.219693	1
[truncated: 16,863 more rows]

## Sheet: Table.S5 Pathoclinical features
Table. S5 Patients' characteristics between two subtypes of HPV-ind cervical cancers
	N (%)	SHCC		P value		N (%)	TCGA		P valuea
		Subtype 1 (n = 13)	Subtype 2 (n = 12)				Subtype 1 (n = 9)	Subtype 2 (n = 6)
Age, Mean (SD)	52.8 (14.3)	51 (18.0)	54.8 (9.2)	0.785		55.9 (12.0)	56.7 (12.7)	54.8 (11.9)	0.637
Menopause status				0.6882					0.622
Pre-menopause	10 (40%)	6	4			9 (60%)	6	3
Post-menopause	15 (60%)	7	8			6 (40%)	3	3
Pathologyb				0.3718					0.2937
SCC	11 (44%)	4	7			7 (47%)	5	2
ADC	12 (48%)	8	4			6 (40%)	2	4
NET	2 (8%)	1	1			0 (0%)	0	0
ASC	0 (0%)	0	0			2 13%)	2	0
FIGO stage				0.6882					0.136
Stage I	10 (40%)	6	4			6 (40%)	2	4
Stage II+	15 (60%)	7	8			9 (60%)	7	2
PIK3CA Mutation				0.041					1
Mutated	9 (36%)	2	7			9 (60%)	7	2
Wild	16 (64%)	11	5			3 (40%)	2	1
Lymph node involvement				0.6882
Yes	9 (36%)	4	5			1 (11%)	0	1
No	16 (64%)	9	7			8 (89%)	4	4
LVI				1					0.486
Yes	2 (8%)	1	1			4 (50%)	3	1
No	23 (92%)	12	11			4 (50%)	1	3
a Wilcox test for age; Fisher exact test for other characteristics
b SCC Squamouscarcinoma; ADC Adenocarcinoma; NEC Neuroendocrine carcinoma; ASC Adenosquamous carcinoma
